# Supplementary material for: Novel insights into the consequences of obesity: a phenotype-wide Mendelian randomization study
Source: Eur J Hum Genet. 2022 Jan 1;30(5):540–6. doi: 10.1038/s41431-021-00978-8 (PMC9091238; doi:10.1038/s41431-021-00978-8)
Supplement: Supplementary file 2 — Table S1 [file 41431_2021_978_MOESM2_ESM.xlsx]

## Sheet: Sheet1
SNP	Gene	EA	OA	Beta	SE	EAF	p Value	Chr	Pos
rs1558902	FTO	A	T	0.082	0.003	0.415	7.51e-153	16	53803574
rs6567160	MC4R	C	T	0.056	0.004	0.236	3.93e-53	18	57829135
rs13021737	TMEM18	G	A	0.06	0.004	0.828	1.11e-50	2	632348
rs10938397	GNPDA2	G	A	0.04	0.003	0.434	3.21e-38	4	45182527
rs543874	SEC16B	G	A	0.048	0.004	0.193	2.62e-35	1	177889480
rs2207139	TFAP2B	G	A	0.045	0.004	0.177	4.13e-29	6	50845490
rs11030104	BDNF	A	G	0.041	0.004	0.792	5.56e-28	11	27684517
rs3101336	NEGR1	C	T	0.033	0.003	0.613	2.66e-26	1	72751185
rs7138803	BCDIN3D	A	G	0.032	0.003	0.384	8.15e-24	12	50247468
rs10182181	ADCY3	G	A	0.031	0.003	0.462	8.78e-24	2	25150296
rs1516725	ETV5	C	T	0.045	0.005	0.872	1.89e-22	3	185824004
rs12446632	GPRC5B	G	A	0.04	0.005	0.865	1.48e-18	16	19935389
rs2287019	QPCTL	C	T	0.036	0.004	0.804	4.59e-18	19	46202172
rs16951275	MAP2K5	T	C	0.031	0.004	0.784	1.91e-17	15	68077168
rs3817334	MTCH2	T	C	0.026	0.003	0.407	5.15e-17	11	47650993
rs2112347	POC5	T	G	0.026	0.003	0.629	6.19e-17	5	75015242
rs12566985*	FPGT-TNNI3K	G	A	0.024	0.003	0.446	3.28e-15	1	75002193
rs3810291	ZC3H4	A	G	0.028	0.004	0.666	4.81e-15	19	47569003
rs7141420	NRXN3	T	C	0.024	0.003	0.527	1.23e-14	14	79899454
rs13078960	CADM2	G	T	0.03	0.004	0.196	1.74e-14	3	85807590
rs10968576	LINGO2	G	A	0.025	0.003	0.32	6.61e-14	9	28414339
rs17024393	GNAT2	C	T	0.066	0.009	0.04	7.03e-14	1	110154688
rs657452*	AGBL4	A	G	0.023	0.003	0.394	5.48e-13	1	49589847
rs12429545	OLFM4	A	G	0.033	0.005	0.133	1.09e-12	13	54102206
rs12286929	CADM1	G	A	0.022	0.003	0.523	1.31e-12	11	115022404
rs13107325	SLC39A8	T	C	0.048	0.007	0.072	1.83e-12	4	103188709
rs11165643	PTBP2	T	C	0.022	0.003	0.583	2.07e-12	1	96924097
rs7903146	TCF7L2	C	T	0.023	0.003	0.713	1.11e-11	10	114758349
rs10132280	STXBP6	C	A	0.023	0.003	0.682	1.14e-11	14	25928179
rs17405819	HNF4G	T	C	0.022	0.003	0.7	2.07e-11	8	76806584
rs6091540	ZFP64	C	T	0.019	0.004	0.723	2.15e-11	20	51087862
rs1016287	LINC01122	T	C	0.023	0.003	0.287	2.25e-11	2	59305625
rs4256980	TRIM66	G	C	0.021	0.003	0.646	2.9e-11	11	8673939
rs17094222	HIF1AN	C	T	0.025	0.004	0.211	5.94e-11	10	102395440
rs12401738	FUBP1	A	G	0.021	0.003	0.352	1.15e-10	1	78446761
rs7599312*	ERBB4	G	A	0.022	0.003	0.724	1.17e-10	2	213413231
rs2365389	FHIT	C	T	0.02	0.003	0.582	1.63e-10	3	61236462
rs205262	C6orf106	G	A	0.022	0.004	0.273	1.75e-10	6	34563164
rs2820292*	NAV1	C	A	0.02	0.003	0.555	1.83e-10	1	201784287
rs12885454	PRKD1	C	A	0.021	0.003	0.642	1.94e-10	14	29736838
rs16851483	RASA2	T	G	0.048	0.008	0.066	3.55e-10	3	141275436
rs758747	NLRC3	T	C	0.023	0.004	0.265	7.47e-10	16	3627358
rs1928295	TLR4	T	C	0.019	0.003	0.548	7.91e-10	9	120378483
rs11126666	KCNK3	A	G	0.021	0.003	0.283	1.33e-09	2	26928811
rs2650492	SBK1	A	G	0.021	0.004	0.303	1.92e-09	16	28333411
rs6804842	RARB	G	A	0.019	0.003	0.575	2.48e-09	3	25106437
rs12940622*	RPTOR	G	A	0.018	0.003	0.575	2.49e-09	17	78615571
rs7164727	LOC100287559	T	C	0.018	0.003	0.686	3.92e-09	15	73093991
rs11847697	PRKD1	T	C	0.049	0.008	0.042	3.99e-09	14	30515112
rs4740619	C9orf93	T	C	0.018	0.003	0.542	4.56e-09	9	15634326
rs492400	USP37	C	T	0.016	0.003	0.423	6.78e-09	2	219349752
rs13191362	PARK2	A	G	0.028	0.005	0.879	7.34e-09	6	163033350
rs3736485	DMXL2	A	G	0.018	0.003	0.454	7.41e-09	15	51748610
rs17001654	SCARB2	G	C	0.031	0.005	0.153	7.76e-09	4	77129568
rs11191560	NT5C2	C	T	0.031	0.005	0.089	8.45e-09	10	104869038
rs2080454	CBLN1	C	A	0.017	0.003	0.405	8.6e-09	16	49062590
rs7715256	GALNT10	G	T	0.016	0.003	0.421	8.85e-09	5	153537893
rs2176040	LOC646736	A	G	0.014	0.003	0.365	9.99e-09	2	227092802
rs1528435	UBE2E3	T	C	0.018	0.003	0.631	1.2e-08	2	181550962
rs2075650	TOMM40	A	G	0.026	0.005	0.848	1.25e-08	19	45395619
rs1000940	RABEP1	G	A	0.019	0.003	0.32	1.28e-08	17	5283252
rs2033529	TDRG1	G	A	0.019	0.003	0.293	1.39e-08	6	40348653
rs7239883	LOC284260	G	A	0.016	0.003	0.393	1.51e-08	18	40147671
rs2836754	ETS2	C	T	0.016	0.003	0.612	1.61e-08	21	40291740
rs9400239*	FOXO3	C	T	0.019	0.003	0.688	1.61e-08	6	108977663
rs10733682	LMX1B	A	G	0.017	0.003	0.478	1.83e-08	9	129460914
rs11688816	EHBP1	G	A	0.017	0.003	0.525	1.89e-08	2	63053048
rs11057405	CLIP1	G	A	0.031	0.006	0.901	2.02e-08	12	122781897
rs9914578	SMG6	G	C	0.02	0.004	0.211	2.07e-08	17	2005136
rs977747*	TAL1	T	G	0.017	0.003	0.391	2.18e-08	1	47684677
rs2121279	LRP1B	T	C	0.025	0.004	0.152	2.31e-08	2	143043285
rs29941	KCTD15	G	A	0.018	0.003	0.669	2.41e-08	19	34309532
rs11727676	HHIP	T	C	0.036	0.006	0.91	2.55e-08	4	145659064
rs3849570	GBE1	A	C	0.019	0.003	0.359	2.6e-08	3	81792112
rs9374842	LOC285762	T	C	0.019	0.004	0.748	2.67e-08	6	120185665
rs6477694	EPB41L4B	C	T	0.017	0.003	0.365	2.67e-08	9	111932342
rs4787491*	INO80E	G	A	0.016	0.003	0.509	2.7e-08	16	30015337
rs1441264*	MIR548A2	A	G	0.018	0.003	0.609	2.96e-08	13	79580919
rs7899106*	GRID1	G	A	0.04	0.007	0.052	2.96e-08	10	87410904
rs2176598	HSD17B12	T	C	0.02	0.004	0.251	2.97e-08	11	43864278
rs2245368	PMS2L11	C	T	0.032	0.006	0.18	3.19e-08	7	76608143
rs17203016	CREB1	G	A	0.021	0.004	0.197	3.41e-08	2	208255518
rs17724992	PGPEP1	A	G	0.019	0.004	0.746	3.42e-08	19	18454825
rs7243357	GRP	T	G	0.022	0.004	0.812	3.86e-08	18	56883319
rs16907751	ZBTB10	C	T	0.035	0.007	0.916	3.89e-08	8	81375457
rs1808579*	C18orf8	C	T	0.017	0.003	0.534	4.17e-08	18	21104888
rs13201877	IFNGR1	G	A	0.023	0.005	0.142	4.29e-08	6	137675541
rs2033732	RALYL	C	T	0.019	0.004	0.747	4.89e-08	8	85079709
rs9540493	MIR548X2	A	G	0.017	0.003	0.456	4.97e-08	13	66205704
rs1460676	FIGN	C	T	0.02	0.004	0.173	4.98e-08	2	164567689
rs6465468	ASB4	T	G	0.017	0.004	0.304	4.98e-08	7	95169514
