# Supplementary material for: Novel insights into the consequences of obesity: a phenotype-wide Mendelian randomization study
Source: Eur J Hum Genet. 2022 Jan 1;30(5):540–6. doi: 10.1038/s41431-021-00978-8 (PMC9091238; doi:10.1038/s41431-021-00978-8)
Supplement: Supplementary file 3 — Table S2 [file 41431_2021_978_MOESM3_ESM.xlsx]

## Sheet: Sheet1
SNP	Gene	EA	OA	Beta	SE	EAF	p Value	Chr	Pos
rs3814883*	TAOK2	T	C	0.126127	0.0111893	0.484633	1.82e-29	16	29994922
rs2678204*	IPO9	G	T	0.120239	0.0117597	0.342863	1.55e-24	1	201800511
rs1477290	MEF2C-AS2	C	T	0.156615	0.0164064	0.135692	1.36e-21	5	87988934
rs1788808*	C18orf8	G	A	-0.0974113	0.0111655	0.497681	2.69e-18	18	21090023
rs11150745*	RPTOR	G	A	-0.103965	0.0119704	0.319098	3.8e-18	17	78757626
rs2234458	EFEMP2	T	C	-0.100314	0.0115774	0.639282	4.55e-18	11	65639374
rs1441264*	-	A	G	0.0945398	0.0115781	0.591381	3.21e-16	13	79580919
rs1167311*	AGBL4	A	G	-0.0969435	0.0120425	0.680691	8.3e-16	1	49996959
rs1471740	STAG1	C	T	0.101558	0.0127363	0.740754	1.54e-15	3	136328270
rs61813324	MEX3A	T	C	0.130046	0.016522	0.135591	3.53e-15	1	156049877
rs3803286	TRAF3	G	A	-0.0924546	0.0118165	0.667036	5.12e-15	14	103246470
rs55726687	WNK1	A	G	0.106463	0.013636	0.211396	5.85e-15	12	991306
rs799449	-	T	C	0.0874848	0.0112577	0.557928	7.8e-15	7	44784697
rs7553158*	TNNI3K	A	G	-0.0870596	0.0112432	0.563018	9.71e-15	1	75005238
rs13174863	PSD2	G	A	0.121998	0.0157828	0.148275	1.08e-14	5	139080745
rs815163	BRINP3	C	T	-0.0854204	0.0112244	0.561391	2.74e-14	1	190294726
rs2051559	RGS12	C	T	0.124855	0.0164573	0.132968	3.29e-14	4	3298800
rs4482463	-	A	C	-0.158343	0.0210824	0.923983	5.9e-14	2	205375909
rs12144626*	-	C	T	-0.0844422	0.0113269	0.580994	9e-14	1	47670525
rs6938973	-	C	T	0.0846305	0.0113913	0.599678	1.09e-13	6	98421721
rs2861685	LOC105374786	C	T	-0.0834434	0.0113052	0.411843	1.57e-13	2	67837553
rs2253310*	FOXO3	G	C	0.0841879	0.0115311	0.62799	2.86e-13	6	108888593
rs2172131	JAKMIP3	C	T	-0.0823616	0.0112972	0.5805	3.1e-13	10	133978962
rs13427822*	LOC107985979	G	A	-0.0907822	0.0126675	0.27223	7.71e-13	2	213414265
rs10185199	SLC8A1-AS1	A	G	-0.0911572	0.0127557	0.27874	8.92e-13	2	40282202
rs273505	MAST3	C	T	0.0792771	0.011286	0.420639	2.15e-12	19	18217147
rs34373881	-	A	G	-0.0863354	0.0124613	0.278199	4.27e-12	3	20432033
rs3843540	ZKSCAN5	C	T	-0.105318	0.0156968	0.148314	1.96e-11	7	99126640
rs750090	-	C	T	-0.0780739	0.0117568	0.356645	3.13e-11	4	152931436
rs12364470	-	G	T	0.0990833	0.0150008	0.165301	3.97e-11	11	134601012
rs6831020	-	A	C	-0.0805307	0.0122067	0.294856	4.19e-11	4	55500226
rs3897102	PITPNM2	T	C	0.0747209	0.0114159	0.411612	5.94e-11	12	123492112
rs61743745	LOC101929516	A	G	-0.213294	0.0326955	0.0302806	6.87e-11	1	40036944
rs6543913	-	G	C	-0.0730675	0.0112441	0.559969	8.13e-11	2	35437986
rs35851183	-	G	A	0.0755085	0.0116307	0.358395	8.47e-11	4	80717182
rs61903695	NAALAD2	G	A	0.0828979	0.012771	0.256101	8.53e-11	11	89922417
rs11782074	-	T	G	0.0754542	0.0116309	0.385416	8.74e-11	8	142617096
rs1805123	KCNH2	G	T	-0.0824692	0.0129315	0.246384	1.8e-10	7	150645534
rs56803094	IGF1R	G	A	-0.0841138	0.0133297	0.227558	2.79e-10	15	99222509
rs13176429	ZNF131	C	T	0.0754858	0.0120122	0.68661	3.3e-10	5	43152216
rs57800857	MAML3	C	A	-0.0727629	0.0116418	0.36526	4.1e-10	4	140863365
rs9834519	-	T	C	-0.128486	0.0206172	0.0815794	4.61e-10	3	156379637
rs17399739*	GRID1	G	A	0.135138	0.0220037	0.0691457	8.18e-10	10	87490850
rs4398538	LOC107986313	C	T	-0.0709882	0.0116698	0.644793	1.18e-09	4	130724740
rs4911382	-	T	C	0.0687473	0.0113265	0.583843	1.28e-09	20	32553095
rs6536575	-	C	T	0.0674094	0.0111518	0.518733	1.5e-09	4	162091639
rs12042959	SDCCAG8	G	A	-0.0959105	0.0159027	0.14524	1.63e-09	1	243533273
rs217672	SYT16	C	A	0.0754136	0.0125466	0.272198	1.85e-09	14	62361021
rs2606228	MAP6D1	C	A	-0.0700092	0.0118166	0.642894	3.13e-09	3	183537759
rs252749	AP3B1	A	G	-0.0756775	0.0129055	0.246583	4.52e-09	5	77389973
rs2281819	MLN	A	T	-0.0776642	0.0132676	0.22971	4.81e-09	6	33771673
rs9463175	-	T	C	-0.0683314	0.0118877	0.336786	9.03e-09	6	9510030
rs4921301	-	T	C	-0.0792677	0.0138519	0.209662	1.05e-08	5	159984492
rs4383468	-	G	A	0.0674802	0.0118094	0.337026	1.1e-08	3	156880688
rs8134638	BRWD1	C	T	0.0655344	0.0115028	0.37611	1.22e-08	21	40644170
rs4377469	CCK	T	G	0.0997493	0.0175241	0.886182	1.26e-08	3	42303074
rs13076052	LOC101927314	G	C	0.0706711	0.0125375	0.27693	1.73e-08	3	44456573
rs10892501	LOC105369526	A	G	-0.0647599	0.0114928	0.608307	1.75e-08	11	119818622
rs35483388	UBASH3B	T	C	0.064835	0.0115256	0.380194	1.85e-08	11	122545146
rs9638713	DGKB	G	A	-0.201727	0.0358686	0.974884	1.87e-08	7	14645949
rs28489620	-	A	G	-0.0694409	0.0123593	0.290725	1.93e-08	22	41804716
rs1327808	LOC105376247	G	A	0.0816472	0.0145375	0.819552	1.95e-08	9	120896390
rs7024334	-	G	T	-0.0754921	0.0134549	0.779907	2.02e-08	9	109072075
rs4722398	-	T	C	0.0903666	0.0162343	0.135512	2.6e-08	7	3125220
rs329651	MIR4697HG	T	G	0.0780694	0.014093	0.803572	3.03e-08	11	133767622
rs2569993	LINC02022	C	T	0.0660939	0.0119843	0.320054	3.49e-08	3	12926096
rs9297524	-	C	T	-0.0666639	0.0121659	0.302049	4.27e-08	8	89637919
