# Supplementary material for: Novel insights into the consequences of obesity: a phenotype-wide Mendelian randomization study
Source: Eur J Hum Genet. 2022 Jan 1;30(5):540–6. doi: 10.1038/s41431-021-00978-8 (PMC9091238; doi:10.1038/s41431-021-00978-8)
Supplement: Supplementary file 4 — Table S3 [file 41431_2021_978_MOESM4_ESM.xlsx]

## Sheet: Sheet1
Outcome	UKBB_id	Nsnp	Beta	SE	p Value	FDR-pval	Q_pval	Egger_pval	Sample_size (case/control)
Ankle spacing width (right)	4119_irnt	33	0.228188	0.0339939	1.91185e-11	8.24412e-08	0.998692	0.986367	114614
Ankle spacing width (right)	4119_raw	35	0.978696	0.148897	4.93167e-11	8.24412e-08	0.933489	0.948734	114614
Portion size	100010	71	0.507723	0.0778823	7.07261e-11	8.24412e-08	0.999364	0.884805	51427
Weight change during worst episode of depression: Gained weight	20536_1	71	0.0838536	0.0128988	7.98379e-11	8.24412e-08	0.925415	0.902701	9708/46863
Non-cancer illness code, self-reported: diabetes	20002_1220	49	0.0213349	0.00330573	1.09001e-10	8.24412e-08	0.960709	0.999957	14114/347027
Non-cancer illness code, self-reported: gestational diabetes	20002_1221	49	0.0213349	0.00330573	1.09001e-10	8.24412e-08	0.960709	0.999957	-
Treatment/medication code: insulin product	20003_1140883066	79	0.00726043	0.00120498	1.68723e-09	1.09381e-06	0.981327	0.446422	3545/357596
Diabetes diagnosed by doctor	2443	44	0.0227386	0.00381768	2.58276e-09	1.46507e-06	0.836765	0.353262	17275/342917
Treatment/medication code: pioglitazone	20003_1141171646	80	0.00316495	0.000537192	3.82378e-09	1.92803e-06	0.997158	0.888393	744/360397
Ankle spacing width (left)	4100_irnt	30	0.203756	0.0348208	4.86971e-09	2.20987e-06	0.840689	0.527871	114630
Diagnoses - main ICD10: L03 Cellulitis	L03	82	0.00691097	0.00121913	1.43819e-08	5.93321e-06	0.952285	0.852044	4247/356947
Obesity	E4_OBESITY	81	0.00249088	0.000442734	1.84306e-08	6.96983e-06	0.999914	0.347795	448/360746
Glycated haemoglobin (mmol/mol)	30750_raw	43	0.652662	0.116884	2.35275e-08	8.2129e-06	0.993307	0.632989	344182
Type of special diet followed: Low calorie	20086_10	73	0.0628285	0.011346	3.0684e-08	9.73161e-06	0.948755	0.376598	6077/45350
Variation in diet	1548	67	0.0448885	0.00811843	3.21671e-08	9.73161e-06	0.903941	0.312152	359752
Obesity, other/unspecified	E4_OBESITYNAS	81	0.00235305	0.000435264	6.44329e-08	1.82748e-05	0.999728	0.26851	433/360761
Ankle spacing width (left)	4100_raw	28	0.893316	0.165916	7.27855e-08	1.94295e-05	0.853241	0.88634	114630
Diagnoses - main ICD10: E66 Obesity	E66	80	0.00235875	0.000442859	1.00298e-07	2.52862e-05	0.999824	0.237189	353/360841
High light scatter reticulocyte percentage	30290_raw	56	0.0258405	0.00486298	1.07406e-07	2.56531e-05	0.946777	0.765242	344729
Usual walking pace	924	49	-0.0520405	0.0098695	1.34311e-07	3.04752e-05	0.782749	0.143135	358974
C-reactive protein (mg/L)	30710_raw	56	0.354741	0.0674571	1.45027e-07	3.12376e-05	0.919759	0.609589	343524
Pain type(s) experienced in last month: Knee pain	6159_7	68	0.0289093	0.00550569	1.51438e-07	3.12376e-05	0.65775	0.352125	76628/283763
Illnesses of siblings: None of the above (group 1)	20111_100	66	-0.0355472	0.0068235	1.89331e-07	3.59646e-05	0.975587	0.81859	190969/91010
Heel broadband ultrasound attenuation (left)	4101_irnt	73	0.11625	0.0223186	1.90205e-07	3.59646e-05	0.913157	0.186724	114625
Diseases of the musculoskeletal system and connective tissue	XIII_MUSCULOSKELET	70	0.0276514	0.00532864	2.11184e-07	3.83341e-05	0.929988	0.0890834	77099/284095
Eye problems/disorders: Diabetes related eye disease	6148_1	76	0.0162761	0.00315685	2.52543e-07	4.23899e-05	0.959163	0.425598	2249/115641
Medication for cholesterol, blood pressure, diabetes, or take exogenous hormones: Insulin	6153_3	85	0.00656602	0.00127389	2.54572e-07	4.23899e-05	0.999941	0.704197	1476/191672
Attendance/disability/mobility allowance: None of the above	6146_100	75	-0.0141001	0.00273829	2.61551e-07	4.23899e-05	0.859635	0.46409	337879/20718
Glucose (mmol/L)	30740_raw	62	0.0907008	0.017687	2.9267e-07	4.57978e-05	0.958624	0.754048	314916
Treatment/medication code: metformin	20003_1140884600	48	0.0139153	0.0027398	3.79552e-07	5.55615e-05	0.869365	0.177705	8968/352173
Treatment/medication code: oestrogen product	20003_1140884622	48	0.0139153	0.0027398	3.79552e-07	5.55615e-05	0.869365	0.177705	-
Treatment/medication code: simvastatin	20003_1140861958	69	0.0205526	0.00405733	4.07222e-07	5.62362e-05	0.945324	0.768889	40921/320220
Long-standing illness, disability or infirmity	2188	57	0.0357841	0.00706936	4.15189e-07	5.62362e-05	0.891163	0.280562	114798/238000
Medication for cholesterol, blood pressure or diabetes: Blood pressure medication	6177_2	57	0.0488877	0.0096634	4.21338e-07	5.62362e-05	0.196602	0.539547	40987/124353
Heel broadband ultrasound attenuation (left)	4101_raw	71	2.27388	0.45077	4.54838e-07	5.8973e-05	0.976673	0.310261	114625
Major dietary changes in the last 5 years: Yes, because of other reasons	1538_2	60	0.0318292	0.00638471	6.18899e-07	7.80157e-05	0.987633	0.717097	100875/259419
Heel broadband ultrasound attenuation (right)	4120_raw	68	2.21256	0.445034	6.63799e-07	8.1414e-05	0.911547	0.757128	114609
Diagnoses - main ICD10: K80 Cholelithiasis	K80	78	0.0103589	0.0020907	7.24304e-07	8.64972e-05	0.976593	0.565166	10520/350674
#Arthrosis	M13_ARTHROSIS	65	0.0175649	0.00355563	7.81152e-07	9.08941e-05	0.936482	0.251732	24977/336217
Reticulocyte count	30250_irnt	37	0.0892317	0.0181655	9.00827e-07	0.000102199	0.542609	0.0564738	344729
Treatment/medication code: gliclazide	20003_1140874744	67	0.00596968	0.00122139	1.02071e-06	0.000112975	0.92884	0.381378	3007/358134
SHBG (nmol/L)	30830_raw	50	-2.0859	0.430827	1.28788e-06	0.000139152	0.699823	0.655812	312215
Number of self-reported non-cancer illnesses	135	58	0.0586028	0.0121453	1.39908e-06	0.000147125	0.756036	0.0534877	361141
Attendance/disability/mobility allowance: Disability living allowance	6146_2	77	0.0111421	0.00231103	1.42651e-06	0.000147125	0.870007	0.707598	15697/342900
High light scatter reticulocyte count	30300_irnt	32	0.0961282	0.01996	1.4643e-06	0.000147666	0.57235	0.312418	344729
Immature reticulocyte fraction	30280_raw	42	0.00500655	0.00104219	1.5564e-06	0.000153542	0.659206	0.921446	344728
Reticulocyte percentage	30240_raw	67	0.0557855	0.0116394	1.64453e-06	0.000158785	0.943136	0.595947	344728
SHBG (quantile)	30830_irnt	43	-0.0783587	0.0164518	1.90811e-06	0.000180396	0.791554	0.647493	312215
HDL cholesterol (mmol/L)	30760_raw	39	-0.0345508	0.00732086	2.3643e-06	0.000216666	0.515202	0.545145	315133
Heel broadband ultrasound attenuation (right)	4120_irnt	66	0.11122	0.0235758	2.38724e-06	0.000216666	0.964418	0.859519	114609
Recent poor appetite or overeating	20511	70	0.0712808	0.0151376	2.49108e-06	0.000217964	0.957808	0.626238	117907
Weight, manual entry	3160_raw	79	8.11406	1.72334	2.49761e-06	0.000217964	0.944311	0.832163	5278
Illnesses of mother: Diabetes	20110_9	74	0.018437	0.00392392	2.61941e-06	0.000224281	0.910922	0.57246	30772/300370
Non-cancer illness code, self-reported: osteoarthritis	20002_1465	76	0.0177753	0.0037891	2.71654e-06	0.00022829	0.211324	0.626517	30046/331095
Father's age at death	1807_irnt	77	-0.0604992	0.0130182	3.36341e-06	0.000277512	0.856163	0.783544	266231
Major dietary changes in the last 5 years: Yes, because of illness	1538_1	66	0.0185557	0.00402179	3.95365e-06	0.000320387	0.626663	0.259965	38051/322243
Illnesses of father: Diabetes	20107_9	68	0.0182553	0.00397085	4.27964e-06	0.000340719	0.984035	0.29102	30010/283284
Eosinophill count	30150	65	0.0488657	0.0106518	4.48472e-06	0.000350891	0.869105	0.207539	349856
High light scatter reticulocyte percentage	30290_irnt	32	0.0929398	0.0202916	4.64509e-06	0.000357278	0.808165	0.151407	344729
Non-cancer illness code, self-reported: hypertension	20002_1065	42	0.0352906	0.00771642	4.79762e-06	0.00036286	0.447351	0.792495	93560/267581
Health satisfaction	4548	70	0.089173	0.0195684	5.18909e-06	0.000386035	0.985511	0.894225	119567
Microalbumin in urine	30500_irnt	75	0.105487	0.0232144	5.51918e-06	0.000398573	0.996061	0.219945	108706
Intake of sugar added to coffee	100370	82	-0.108422	0.0238799	5.61725e-06	0.000398573	0.855491	0.740837	51427
Treatment/medication code: bendroflumethiazide	20003_1141194794	70	0.0129119	0.00284393	5.62113e-06	0.000398573	0.615277	0.451212	20196/340945
Pain type(s) experienced in last month: Hip pain	6159_6	68	0.0193485	0.00428647	6.36587e-06	0.000444435	0.712325	0.914867	40500/319891
Weight, manual entry	3160_irnt	79	0.424081	0.0946254	7.40568e-06	0.000509197	0.936294	0.865908	5278
Immature reticulocyte fraction	30280_irnt	41	0.0792573	0.0177053	7.58819e-06	0.000513958	0.601702	0.734662	344728
Diseases of the skin and subcutaneous tissue	XII_SKIN_SUBCUTAN	81	0.0131498	0.00296861	9.43984e-06	0.000629971	0.860801	0.838596	27074/334120
Wheeze or whistling in the chest in last year	2316	61	0.02512	0.00567734	9.66158e-06	0.000631766	0.872546	0.573362	73828/280695
Medication for cholesterol, blood pressure or diabetes: Insulin	6177_3	81	0.00901949	0.00203934	9.74518e-06	0.000631766	0.986428	0.492805	2248/163092
Disorders of gallbladder, biliary tract and pancreas	K11_GALLBILPANC	76	0.00985449	0.00223231	1.01254e-05	0.00064717	0.928636	0.805138	13922/347272
Father's age at death	1807_raw	77	-0.73941	0.16874	1.1763e-05	0.000741393	0.842624	0.547169	266231
Reticulocyte count	30250_raw	61	0.0023449	0.000541184	1.47151e-05	0.000914758	0.879875	0.167767	344729
HDL cholesterol (quantile)	30760_irnt	35	-0.0864267	0.0200368	1.60772e-05	0.00098592	0.673711	0.336376	315133
Type milk consumed: skimmed	100920_2103	78	0.0566061	0.0131769	1.74013e-05	0.00105289	0.998352	0.536538	10533/40894
Diseases of the circulatory system	IX_CIRCULATORY	72	0.0180904	0.0042209	1.81989e-05	0.00108666	0.925989	0.0373589	60504/300690
Illnesses of siblings: Diabetes	20111_9	66	0.0179434	0.00420686	1.99653e-05	0.00116879	0.940372	0.61419	23446/256765
Urate (quantile)	30880_irnt	32	0.0727875	0.0170802	2.03035e-05	0.00116879	0.521139	0.123223	343836
Microalbumin in urine	30500_raw	80	10.6841	2.50738	2.03469e-05	0.00116879	0.99369	0.924631	108706
Facial ageing	1757	68	0.0297136	0.00703121	2.37923e-05	0.00134962	0.691382	0.291371	330409
Type milk consumed: semiskimmed	100920_2102	87	-0.0588126	0.0139802	2.58951e-05	0.00143559	0.999225	0.631677	31930/19497
C-reactive protein (quantile)	30710_irnt	33	0.085188	0.0202621	2.61884e-05	0.00143559	0.622454	0.020015	343524
Milk type used: Skimmed	1418_3	60	0.0260044	0.00618881	2.64762e-05	0.00143559	0.913783	0.916907	74087/286719
Treatment/medication code: allopurinol	20003_1140875408	79	0.00547467	0.00130318	2.65734e-05	0.00143559	0.945764	0.673899	4108/357033
Glycated haemoglobin (quantile)	30750_irnt	42	0.0721024	0.0172043	2.77791e-05	0.00145761	0.935471	0.116712	344182
Any ICDMAIN event in hilmo or causes of death	ICDMAIN_ANY_ENTRY	73	0.0194186	0.00463431	2.78725e-05	0.00145761	0.886792	0.887311	282009/79185
Treatment/medication code: furosemide	20003_1140909708	76	0.00413592	0.000987186	2.79444e-05	0.00145761	0.822821	0.414648	2714/358427
Medication for cholesterol, blood pressure, diabetes, or take exogenous hormones: Cholesterol lowering medication	6153_1	70	0.0229988	0.00550949	2.98784e-05	0.00154078	0.952587	0.82621	24247/168901
Other specified/unspecified soft tissue disorders	M13_SOFTTISSUENAS	85	0.00403424	0.000969419	3.16164e-05	0.00161208	0.97818	0.486256	2930/358264
Non-cancer illness code, self-reported: angina	20002_1074	72	0.008167	0.00196836	3.33717e-05	0.00168267	0.689959	0.038611	11370/349771
Medication for cholesterol, blood pressure or diabetes: Cholesterol lowering medication	6177_1	62	0.0365288	0.0088248	3.48317e-05	0.00173699	0.279189	0.0351633	38057/127283
Frequency of stair climbing in last 4 weeks	943	65	-0.0717804	0.0173832	3.63876e-05	0.00179486	0.988807	0.0859791	357720
Unclassified diabetic retinopathy	DM_RETINOPAT_NOS	83	0.00161679	0.000394623	4.18449e-05	0.00204185	0.936956	0.850835	462/360732
Alkaline phosphatase (quantile)	30610_irnt	65	0.0505691	0.01236	4.28883e-05	0.00204209	0.816628	0.216096	344292
Heel bone mineral density (BMD) (right)	4124_raw	71	0.0128728	0.00314687	4.30162e-05	0.00204209	0.921337	0.958329	114552
Testosterone (nmol/L)	30850_raw	60	-0.17979	0.0440099	4.40355e-05	0.00204209	0.254436	0.159272	312102
Low calorie drink intake	100160	73	0.124493	0.0304874	4.43752e-05	0.00204209	0.998116	0.644583	51427
Non-cancer illness code, self-reported: cholelithiasis/gall stones	20002_1162	82	0.00596765	0.0014615	4.44126e-05	0.00204209	0.871979	0.860115	5941/355200
Heel quantitative ultrasound index (QUI), direct entry (right)	4123_raw	71	2.03682	0.499304	4.51667e-05	0.00204209	0.912551	0.913938	114614
Heel bone mineral density (BMD) T-score, automated (right)	4125_raw	71	0.114981	0.0281884	4.52283e-05	0.00204209	0.912663	0.913987	114614
Gonarthrosis [arthrosis of knee](FG)	KNEE_ARTHROSIS	65	0.0102103	0.0025071	4.64994e-05	0.00204209	0.84288	0.141827	11900/349294
Diagnoses - main ICD10: M17 Gonarthrosis [arthrosis of knee]	M17	65	0.0102103	0.0025071	4.64994e-05	0.00204209	0.84288	0.141827	11497/349697
Reticulocyte percentage	30240_irnt	38	0.0801229	0.0196773	4.66414e-05	0.00204209	0.277426	0.114946	344728
Non-cancer illness code, self-reported: diabetic eye disease	20002_1276	84	0.00206911	0.00050825	4.67999e-05	0.00204209	0.993316	0.867886	699/360442
Endocrine, nutritional and metabolic diseases	IV_ENDOCRIN_NUTRIT	83	0.00623174	0.00154803	5.68324e-05	0.00244527	0.981839	0.724134	7218/353976
Cystatin C (mg/L)	30720_raw	56	0.0104065	0.00258662	5.74079e-05	0.00244527	0.46784	0.0383651	344264
Coronary atherosclerosis	I9_CORATHER	75	0.00889887	0.00221244	5.76563e-05	0.00244527	0.291584	0.5134	14334/346860
Treatment/medication code: ramipril	20003_1140860806	71	0.0109192	0.0027179	5.88114e-05	0.00247117	0.829604	0.162424	16869/344272
Illnesses of siblings: High blood pressure	20111_8	69	0.0236385	0.00589752	6.11827e-05	0.00253775	0.432749	0.450788	58495/223124
Diagnoses - main ICD10: I50 Heart failure	I50	83	0.00269656	0.000673259	6.19558e-05	0.00253775	0.953313	0.147877	1088/360106
Cereal type: Bran cereal (e.g. All Bran, Branflakes)	1468_1	72	0.0221317	0.00552632	6.20736e-05	0.00253775	0.590973	0.405291	50609/249289
Attendance/disability/mobility allowance: Blue badge	6146_3	74	0.00926338	0.00231936	6.4984e-05	0.00263301	0.95737	0.236074	12733/345864
Major dietary changes in the last 5 years: No	1538_0	47	-0.0329307	0.00828524	7.0491e-05	0.00283087	0.832752	0.965123	221368/138926
Non-butter spread type details: Other low or reduced fat spread	2654_8	75	0.020808	0.00526994	7.86647e-05	0.00308768	0.909283	0.276369	19035/171059
Heart failure	HEARTFAIL	83	0.00267814	0.000678771	7.96075e-05	0.00308768	0.974415	0.26613	1405/359789
Heart failure,strict	I9_HEARTFAIL	83	0.00267814	0.000678771	7.96075e-05	0.00308768	0.974415	0.26613	1405/359789
Heart failure, not strict	I9_HEARTFAIL_NS	83	0.00267814	0.000678771	7.96075e-05	0.00308768	0.974415	0.26613	1405/359789
Urate (umol/L)	30880_raw	38	5.73456	1.46198	8.76544e-05	0.00337098	0.0960665	0.118645	343836
Alanine aminotransferase (U/L)	30620_raw	64	0.718566	0.183329	8.87211e-05	0.00338333	0.59786	0.582894	344136
Red blood cell (erythrocyte) distribution width	30070_raw	61	0.0530569	0.0135775	9.31769e-05	0.00352364	0.813819	0.2528	350473
Mental health problems ever diagnosed by a professional: Psychological over-eating or binge-eating	20544_13	83	0.00540554	0.00138407	9.4015e-05	0.00352595	0.996899	0.573321	504/117203
Non-cancer illness code, self-reported: high cholesterol	20002_1473	67	0.0161284	0.00414409	9.94664e-05	0.00369982	0.695159	0.210775	43957/317184
Other eye problems	2227	88	0.0144136	0.00371348	0.000103848	0.00383141	0.997663	0.26868	51720/308414
Treatment/medication code: orlistat	20003_1141168680	85	0.00141867	0.000365882	0.000105577	0.00386379	0.999277	0.180831	414/360727
Treatment/medication code: aspirin	20003_1140868226	69	0.0162667	0.00425747	0.000133047	0.00483013	0.78178	0.0147787	48081/313060
Number of operations, self-reported	136	73	0.0355563	0.00934311	0.000141453	0.00509456	0.30299	0.00982206	361141
DVT of lower extremities and pulmonary embolism	I9_DVTANDPULM	86	0.0044309	0.00116535	0.000143422	0.00512481	0.952604	0.744843	4319/356875
Spells in hospital	41235	78	0.0422989	0.0111847	0.000155664	0.00551879	0.900821	0.352284	236484
Diagnoses - main ICD10: N47 Redundant prepuce, phimosis and paraphimosis	N47	86	0.00270087	0.000714771	0.000157684	0.00554707	0.999979	0.584994	1543/359651
Cystatin C (quantile)	30720_irnt	46	0.0605349	0.0160739	0.000165863	0.00575669	0.41685	0.98074	344264
Red blood cell (erythrocyte) count	30010_irnt	63	0.0433976	0.0115249	0.00016618	0.00575669	0.809563	0.162712	350475
Treatment/medication code: amlodipine	20003_1140879802	73	0.0093488	0.00249455	0.000178468	0.00608959	0.81936	0.184811	14588/346553
Destinations on discharge from hospital (recoded): Usual Place of residence	41248_1000	80	0.0197101	0.00526008	0.000178883	0.00608959	0.837933	0.264925	232634/128424
Weight change during worst episode of depression: Lost weight	20536_2	77	-0.0567223	0.0151429	0.000179816	0.00608959	0.956919	0.906138	20313/36258
Treatment/medication code: perindopril	20003_1140888560	79	0.00529389	0.00142088	0.000194713	0.00654524	0.942509	0.926534	5157/355984
Shortness of breath walking on level ground	4717	76	0.0248181	0.00669341	0.000209037	0.00697507	0.989457	0.236153	12418/105588
High light scatter reticulocyte count	30300_raw	36	0.000750928	0.000203664	0.000226825	0.00751337	0.37451	0.0632551	344729
Vascular/heart problems diagnosed by doctor: Angina	6150_2	69	0.00728747	0.00199379	0.000257094	0.00845429	0.886738	0.158113	11372/349048
Albumin (g/L)	30600_raw	56	-0.152888	0.0419104	0.000264311	0.00862909	0.572991	0.879823	315268
Illnesses of father: None of the above (group 1)	20107_100	76	-0.0233342	0.00640054	0.0002667	0.0086449	0.961245	0.866721	116736/198061
Treatment/medication code: warfarin	20003_1140888266	84	0.00397468	0.00109171	0.0002718	0.00874772	0.955469	0.778868	3651/357490
Diseases of the nervous system	VI_NERVOUS	77	0.0105295	0.00289905	0.000281194	0.00898633	0.792498	0.320519	21323/339871
Red blood cell (erythrocyte) count	30010_raw	62	0.0171478	0.00472883	0.000287598	0.0091267	0.890016	0.275245	350475
Treatment/medication code: lisinopril	20003_1140860696	75	0.00738628	0.00204458	0.000303115	0.00955233	0.620307	0.794821	9971/351170
Started insulin within one year diagnosis of diabetes	2986	83	-0.0634219	0.0175823	0.000309577	0.00968869	0.999043	0.554526	1999/14416
Albumin (quantile)	30600_irnt	56	-0.0577996	0.0160408	0.000314227	0.00976687	0.55293	0.904272	315268
Milk type used: Full cream	1418_1	65	-0.012798	0.00356742	0.000333913	0.0103081	0.308228	0.305142	22902/337904
Alkaline phosphatase (U/L)	30610_raw	68	1.11625	0.31168	0.000341769	0.0104794	0.830366	0.329317	344292
Blood clot, DVT, bronchitis, emphysema, asthma, rhinitis, eczema, allergy diagnosed by doctor: Asthma	6152_8	73	0.0130479	0.00366013	0.000364028	0.0110406	0.876187	0.970649	41633/318894
Forced expiratory volume in 1-second (FEV1), predicted percentage	20154_raw	68	-1.27377	0.357377	0.000364939	0.0110406	0.923477	0.455613	117241
Sleep disorders (combined)	SLEEP	81	0.003736	0.00105278	0.000387153	0.0116351	0.981342	0.703108	2951/358243
Type 2 diabetes with ophthalmic complications	E4_DM2OPTH	83	0.000993765	0.000280424	0.000394412	0.0117024	0.873426	0.658075	236/360958
Bread type: Wholemeal or wholegrain	1448_3	68	0.0256179	0.00722914	0.00039455	0.0117024	0.251438	0.787421	201013/147411
Hospital episode type: General episode	41231_1	77	0.0178084	0.00503858	0.000408686	0.0119653	0.956787	0.714371	246807/114387
Hospital episode type: Delivery episode	41231_2	77	0.0178084	0.00503858	0.000408686	0.0119653	0.956787	0.714371	-
Types of physical activity in last 4 weeks: Heavy DIY (eg: weeding, lawn mowing, carpentry, digging)	6164_5	76	-0.0190194	0.00541249	0.000441445	0.0128415	0.982352	0.688174	156597/202666
Treatment/medication code: atorvastatin	20003_1141146234	71	0.00749201	0.00213609	0.000452588	0.0130818	0.716792	0.0198819	10805/350336
Diagnoses - main ICD10: K81 Cholecystitis	K81	84	0.00283674	0.000809742	0.000459604	0.0132005	0.950289	0.0196818	1930/359264
3mm index of best keratometry results (right)	5237	85	0.0527045	0.0150643	0.000467636	0.0133467	0.9914	0.569703	75410
Leg pain on walking	4728	73	0.0325071	0.00934807	0.000506279	0.0143593	0.863829	0.340706	25997/92908
Neutrophill count	30140_raw	63	0.0654028	0.018854	0.000522574	0.0147294	0.553398	0.755536	349856
Father still alive	1797	73	-0.0152873	0.0044167	0.000537677	0.0150616	0.981696	0.802805	81229/270309
Diagnoses - main ICD10: G47 Sleep disorders	G47	81	0.00363616	0.00105172	0.000545526	0.0151877	0.978836	0.69564	2723/358471
Spread type: Never/rarely use spread	1428_0	67	0.0151475	0.00440698	0.000587837	0.0162659	0.674231	0.632887	36579/323712
Neutrophill count	30140_irnt	59	0.0466947	0.0136125	0.000602941	0.0165827	0.726687	0.763406	349856
Illnesses of mother: None of the above (group 1)	20110_100	76	-0.0210191	0.00614972	0.000631064	0.0172114	0.990916	0.540621	138291/194320
Heel bone mineral density (BMD) (right)	4124_irnt	70	0.0802846	0.0234963	0.000633386	0.0172114	0.809267	0.568969	114552
Birth weight	20022_irnt	76	0.0507494	0.0148784	0.000647369	0.0174867	0.798291	0.0177884	205475
Triglycerides (mmol/L)	30870_raw	55	0.0464981	0.013671	0.00067088	0.0180145	0.32811	0.503493	343992
Hand grip strength (left)	46_irnt	63	0.0292108	0.0086233	0.000705509	0.0188329	0.397349	0.514161	359704
Diagnoses - main ICD10: E11 Non-insulin-dependent diabetes mellitus	E11	72	0.00214824	0.000635815	0.000728235	0.0193259	0.799551	0.616106	705/360489
Alcohol intake versus 10 years previously	1628	72	0.029476	0.00872979	0.00073418	0.0193704	0.561576	0.627684	334989
Instant coffee intake	100250	77	0.208214	0.0617586	0.000747806	0.0196158	0.868976	0.483261	51427
Forced expiratory volume in 1-second (FEV1), predicted percentage	20154_irnt	67	-0.0711811	0.0212418	0.000805211	0.0210003	0.921013	0.618411	117241
Overall health rating	2178	51	0.0384547	0.0115298	0.000852256	0.0220802	0.961548	0.306769	359681
Non-cancer illness code, self-reported: gout	20002_1466	81	0.00444544	0.0013334	0.000856348	0.0220802	0.945199	0.721757	5174/355967
Treatment/medication code: irbesartan	20003_1141152998	81	0.00345245	0.00103685	0.000869265	0.0222866	0.706338	0.602927	2574/358567
Diagnoses - main ICD10: M23 Internal derangement of knee	M23	80	0.0065385	0.00196634	0.000883525	0.0225249	0.936434	0.243304	11831/349363
Birth weight	20022_raw	77	0.032698	0.00984279	0.000893679	0.0226565	0.740773	0.0511316	205475
Triglycerides (quantile)	30870_irnt	51	0.044433	0.0134118	0.00092304	0.0232704	0.382932	0.708876	343992
Blood clot, DVT, bronchitis, emphysema, asthma, rhinitis, eczema, allergy diagnosed by doctor: Blood clot in the leg (DVT)	6152_5	80	0.00581785	0.00175778	0.000933696	0.0232704	0.99678	0.613281	7386/353141
Heel bone mineral density (BMD) T-score, automated (left)	4106_raw	74	0.0920261	0.0278268	0.000942643	0.0232704	0.737785	0.484289	114630
Heel quantitative ultrasound index (QUI), direct entry (left)	4104_raw	74	1.63004	0.492899	0.000942819	0.0232704	0.737836	0.484119	114630
Non-cancer illness code, self-reported: tuberculosis (tb)	20002_1440	88	-0.00246709	0.000746141	0.000944826	0.0232704	0.84913	0.651495	1768/359373
Hand grip strength (left)	46_raw	60	0.321436	0.097248	0.000948661	0.0232704	0.377849	0.461537	359704
Non-cancer illness code, self-reported: sleep apnoea	20002_1123	86	0.00215729	0.000653026	0.000954778	0.0232945	0.959526	0.956334	1163/359978
Vascular/heart problems diagnosed by doctor: High blood pressure	6150_4	42	0.0282069	0.00855641	0.000978701	0.0237505	0.159602	0.311452	97139/263281
Impedance of whole body	23106_raw	11	-8.51474	2.58972	0.00100938	0.0243249	0.940411	0.799721	354795
Relative age voice broke	2385	59	-0.0234014	0.00711968	0.00101309	0.0243249	0.933897	0.698491	154459
Ankle spacing width	3143_raw	16	0.548845	0.167447	0.0010465	0.0248177	0.796025	0.668046	206589
#Polyarthropathies	M13_POLYARTHROPATHIES	80	0.00337616	0.00103044	0.00105134	0.0248177	0.973952	0.193919	3275/357919
Milk type used: Semi-skimmed	1418_2	77	-0.0205065	0.0062607	0.00105501	0.0248177	0.981119	0.829816	234870/125936
Illnesses of mother: High blood pressure	20110_8	79	0.0171899	0.00524833	0.00105549	0.0248177	0.425751	0.0289114	101688/231360
Type 2 diabetes without complications	E4_DM2NOCOMP	81	0.00128906	0.000393895	0.00106568	0.0248257	0.892561	0.961582	454/360740
Coffee intake	1498	64	0.0380384	0.0116244	0.00106677	0.0248257	0.534545	0.687713	334659
Treatment/medication code: atenolol	20003_1140866738	70	0.00773107	0.00236995	0.00110582	0.0256031	0.57734	0.74304	13951/347190
Red blood cell (erythrocyte) distribution width	30070_irnt	63	0.0460851	0.0142659	0.00123604	0.0284727	0.532163	0.306216	350473
Venous thromboembolism	I9_VTE	83	0.00420656	0.00130396	0.00125537	0.0287721	0.984918	0.943548	4620/356574
3mm asymmetry angle (right)	5108_raw	86	8.63397	2.70986	0.00144188	0.0328806	0.765219	0.63434	74038
Weight change during worst episode of depression: Stayed about the same or was on a diet	20536_0	82	-0.0461189	0.0144931	0.00146204	0.0331502	0.920649	0.371328	22981/33590
Treatment/medication code: Free-text entry, unable to be coded	20003_99999	83	0.00634654	0.00199522	0.00146831	0.0331502	0.99661	0.95756	12249/348892
White blood cell (leukocyte) count	30000_irnt	49	0.0494845	0.0156213	0.00153624	0.0345121	0.536517	0.0785615	350470
Non-cancer illness code, self-reported: joint disorder	20002_1295	87	-0.00235434	0.000744166	0.00155762	0.0348202	0.575016	0.318263	1743/359398
Ankle spacing width	3143_irnt	16	0.115272	0.036557	0.00161491	0.0359238	0.773627	0.687029	206589
Mean sphered cell volume	30270_raw	69	-0.211471	0.0671555	0.00163844	0.0362695	0.243119	0.935669	344729
Frequency of tiredness / lethargy in last 2 weeks	2080	66	0.0316139	0.0100648	0.00168351	0.0368154	0.80317	0.707978	350580
Heel quantitative ultrasound index (QUI), direct entry (right)	4123_irnt	71	0.0735368	0.0234119	0.00168374	0.0368154	0.650261	0.574162	114614
Heel bone mineral density (BMD) T-score, automated (right)	4125_irnt	71	0.0735217	0.0234119	0.00168744	0.0368154	0.650271	0.574361	114614
Cholesterol (mmol/L)	30690_raw	57	-0.0515017	0.016432	0.00172305	0.0373523	0.717577	0.986354	344278
Non-cancer illness code, self-reported: asthma	20002_1111	73	0.0115095	0.0036733	0.00172851	0.0373523	0.862486	0.44722	41934/319207
Non-cancer illness code, self-reported: deep venous thrombosis (dvt)	20002_1094	82	0.00537973	0.00172045	0.00176644	0.037991	0.992222	0.544138	7237/353904
Diagnoses - main ICD10: I25 Chronic ischaemic heart disease	I25	70	0.00666528	0.00213718	0.00181634	0.03888	0.784965	0.586378	12769/348425
Type 2 diabetes	E4_DM2	72	0.0019967	0.000640659	0.00182927	0.0389728	0.717525	0.824397	888/360306
Impedance of arm (left)	23110_irnt	14	-0.0790805	0.0253981	0.00184795	0.0391868	0.907641	0.895967	354807
Vascular/heart problems diagnosed by doctor: None of the above	6150_100	42	-0.0251626	0.00810064	0.00189475	0.0399924	0.363056	0.411629	253565/106855
Number of cigarettes previously smoked daily	2887	82	0.0657483	0.0211846	0.00191191	0.0401679	0.721461	0.381905	84456
Cholesterol (quantile)	30690_irnt	56	-0.0452993	0.0146534	0.00199221	0.0414798	0.710272	0.768954	344278
Apple intake	104450	84	0.0953123	0.0308537	0.00200718	0.0414798	0.996515	0.395436	51427
Recent lack of interest or pleasure in doing things	20514	85	0.0331244	0.0107242	0.00200989	0.0414798	0.700773	0.88199	117757
Testosterone (quantile)	30850_irnt	72	-0.0254861	0.00825304	0.00201447	0.0414798	0.581775	0.670047	312102
Diagnoses - main ICD10: L97 Ulcer of lower limb, not elsewhere classified	L97	85	0.000980317	0.000317536	0.00202006	0.0414798	0.994102	0.711564	262/360932
Comparative body size at age 10	1687	18	0.0641562	0.0208331	0.00207322	0.0423796	0.786221	0.724033	354996
Illness, injury, bereavement, stress in last 2 years: Serious illness, injury or assault to yourself	6145_1	79	0.00984295	0.00320558	0.00213656	0.0432913	0.826146	0.0285908	33241/325595
Hand grip strength (right)	47_raw	66	0.287748	0.0937131	0.0021369	0.0432913	0.375346	0.209082	359729
Diagnoses - main ICD10: C61 Malignant neoplasm of prostate	C61	84	-0.00370084	0.00120811	0.00218879	0.0441454	0.744923	0.636323	4342/356852
Non-cancer illness code, self-reported: heart attack/myocardial infarction	20002_1075	73	0.00517498	0.00169868	0.00231549	0.0464942	0.805587	0.380659	8239/352902
Maximum heart rate during fitness test	6033_irnt	82	-0.0858808	0.0282258	0.00234518	0.0467046	0.9894	0.927349	53984
Cancer code, self-reported: skin cancer	20001_1003	84	-0.00184425	0.000606173	0.00234655	0.0467046	0.99843	0.467206	1125/360016
Heel bone mineral density (BMD) (left)	4105_raw	73	0.00964764	0.0031777	0.00239701	0.0475006	0.777552	0.262971	114561
Maximum heart rate during fitness test	6033_raw	82	-1.69189	0.5576	0.00241146	0.0475791	0.992401	0.908307	53984
Nerve, nerve root and plexus disorders	G6_NERPLEX	74	0.00665086	0.00219992	0.00250097	0.0491317	0.867956	0.903235	10898/350296
Alanine aminotransferase (quantile)	30620_irnt	49	0.0440156	0.0145864	0.00254808	0.049611	0.895099	0.690924	344136
Diagnoses - main ICD10: I80 Phlebitis and thrombophlebitis	I80	81	0.00306987	0.00101804	0.00256572	0.049611	0.986759	0.695558	2289/358905
Coxarthrosis [arthrosis of hip](FG)	COX_ARTHROSIS	72	0.00607405	0.00201456	0.0025691	0.049611	0.944477	0.446009	9410/351784
Diagnoses - main ICD10: M16 Coxarthrosis [arthrosis of hip]	M16	72	0.00607405	0.00201456	0.0025691	0.049611	0.944477	0.446009	9136/352058
Adult-onset Still disease	STILL_ADULT	83	0.00213212	0.00070787	0.00259514	0.049855	0.966521	0.00686001	1486/359708
Cooked vegetable intake	1289	72	0.0300437	0.0099779	0.00260371	0.049855	0.45905	0.82124	350404
Heel bone mineral density (BMD) (left)	4105_irnt	72	0.0690178	0.0229402	0.00262461	0.0500441	0.682269	0.628023	114561
Number of treatments/medications taken	137	53	0.0363206	0.0120823	0.00264625	0.0502455	0.794329	0.241697	361141
Major coronary heart disease event	I9_CHD	76	0.0054947	0.00183016	0.00267938	0.0504524	0.776056	0.348483	10157/351037
Major coronary heart disease event excluding revascularizations	I9_CHD_NOREV	76	0.0054947	0.00183016	0.00267938	0.0504524	0.776056	0.348483	10157/351037
Medication for cholesterol, blood pressure or diabetes: None of the above	6177_100	49	-0.0330703	0.0110677	0.0028081	0.0526578	0.408632	0.225401	110372/54968
DVT of lower extremities	I9_PHLETHROMBDVTLOW	80	0.00261776	0.000877479	0.00285185	0.053258	0.991797	0.857263	2116/359078
Mouth/teeth dental problems: Loose teeth	6149_4	82	0.00650289	0.00218461	0.00291386	0.054193	0.925547	0.216647	14364/345477
Eye problems/disorders: None of the above	6148_100	81	-0.0234907	0.00789956	0.00294253	0.0545029	0.8431	0.518277	91941/25949
Gamma glutamyltransferase (U/L)	30730_raw	70	1.462	0.49525	0.00315668	0.0581383	0.903126	0.673634	344104
Lymphocyte count	30120_irnt	61	0.0391348	0.0132602	0.00316443	0.0581383	0.618787	0.350035	349856
#Other joint disorders	M13_OTHERJOINT	81	0.00911051	0.00309021	0.00319647	0.0584902	0.645334	0.327614	27347/333847
Glucose (quantile)	30740_irnt	66	0.0436715	0.0148503	0.00327389	0.0594665	0.520908	0.129522	314916
Savoury snack consumers	102400	82	-0.0402262	0.0136797	0.00327603	0.0594665	0.88179	0.25021	18335/33092
Potassium in urine	30520_irnt	68	0.038517	0.0131048	0.00329118	0.0595034	0.656461	0.0552233	350053
Medication for cholesterol, blood pressure, diabetes, or take exogenous hormones: Blood pressure medication	6153_2	62	0.0203105	0.00693771	0.00341634	0.0615213	0.455929	0.404557	33519/159629
Non-cancer illness code, self-reported: rheumatoid arthritis	20002_1464	87	0.00326253	0.00111741	0.0035034	0.0628218	0.774162	0.542954	4017/357124
Diseases of the eye and adnexa	VII_EYE_ADNEXA	83	0.00852735	0.00292174	0.00351625	0.0628218	0.968528	0.386711	29878/331316
Medication for pain relief, constipation, heartburn: Aspirin	6154_1	66	0.013175	0.00452067	0.00356376	0.0634209	0.848311	0.025139	50204/306880
Eosinophill percentage	30210_irnt	69	0.0368867	0.0126697	0.00359806	0.0637812	0.854351	0.464691	349861
Types of physical activity in last 4 weeks: None of the above	6164_100	79	0.00764474	0.00262843	0.00363192	0.064131	0.436777	0.00223775	21255/338008
Other/unspecified rheumatoid arthritis	RHEUMA_NOS	80	0.0019077	0.000658806	0.00378328	0.0665447	0.995872	0.0822587	1281/359913
Leg pain on walking : action taken	5507	84	-0.0810018	0.028	0.00381673	0.0668738	0.95284	0.81838	25569
Use of sun/uv protection	2267	73	-0.0329358	0.0114426	0.00399767	0.0697747	0.911499	0.951516	358559
Diagnoses - main ICD10: K42 Umbilical hernia	K42	81	0.00288275	0.00100219	0.00402189	0.0699285	0.993724	0.997329	2528/358666
Year ended full time education	22501_irnt	77	-0.0263491	0.00916689	0.00404822	0.0701177	0.924951	0.266064	91777
Treatment/medication code: nitrolingual 400micrograms spray	20003_1140860840	86	0.00105864	0.000368531	0.00407129	0.0702491	0.706801	0.965321	380/360761
Diastolic blood pressure, automated reading	4079_raw	52	0.467385	0.162934	0.00412345	0.0708796	0.223616	0.243729	340162
Diseases of veins, lymphatic vessels and lymph nodes, not elsewhere classified	I9_DISVEINLYMPH	81	0.00568448	0.00199314	0.00434417	0.0743919	0.964178	0.712544	11867/349327
Diastolic blood pressure, automated reading	4079_irnt	51	0.045003	0.0159095	0.0046739	0.0794851	0.283522	0.299877	340162
Impedance of whole body	23106_irnt	9	-0.090032	0.0318422	0.0046922	0.0794851	0.972732	0.863949	354795
Other serious medical condition/disability diagnosed by doctor	2473	77	0.0131401	0.00464758	0.00469414	0.0794851	0.969789	0.233329	72965/281623
Diagnoses - main ICD10: J15 Bacterial pneumonia, not elsewhere classified	J15	81	0.000853616	0.000302251	0.00474	0.0799632	0.975738	0.682896	226/360968
Potassium in urine	30520_raw	71	1.20717	0.428499	0.00484434	0.0814208	0.524292	0.0949566	350053
Carpal tunnel syndrome	G6_CARPTU	74	0.00552216	0.00196771	0.00501007	0.0837094	0.949693	0.608391	7973/353221
Mean sphered cell volume	30270_irnt	67	-0.0351123	0.0125137	0.0050174	0.0837094	0.390206	0.580968	344729
Treatment/medication code: rosiglitazone	20003_1141177600	80	0.00126293	0.000450816	0.00508762	0.08457	0.990154	0.748803	531/360610
Ischaemic heart disease, wide definition	I9_IHD	69	0.00783371	0.00280065	0.00515634	0.0853996	0.315184	0.449205	20857/340337
Mean corpuscular volume	30040_irnt	65	-0.0407204	0.0145927	0.00526323	0.0868529	0.252676	0.982289	350473
Hair/balding pattern: Pattern 2	2395_2	79	-0.0192011	0.00688976	0.00532134	0.0874936	0.881276	0.250762	38044/127605
Added milk to standard tea	100460	81	-0.076111	0.0273781	0.00543599	0.089056	0.932	0.199903	17686/33741
Diagnoses - main ICD10: J44 Other chronic obstructive pulmonary disease	J44	88	0.00210213	0.000757626	0.00552645	0.0899239	0.988342	0.927809	1531/359663
Pain type(s) experienced in last month: Pain all over the body	6159_8	82	0.00388368	0.00139977	0.0055286	0.0899239	0.922955	0.26714	5530/354861
Snoring	1210	62	-0.0181601	0.00655711	0.00561371	0.090856	0.481014	0.00556157	125656/210664
Treatment/medication code: asacol 400mg e/c tablet	20003_1140865580	87	-0.00108319	0.000391211	0.00562595	0.090856	0.995955	0.183099	486/360655
3mm cylindrical power (left)	5119_irnt	82	-0.0653238	0.0236277	0.0056973	0.0916821	0.703405	0.829306	75398
COPD, early/later onset	COPD_EARLYANDLATER	88	0.00213674	0.000775521	0.00586498	0.0939754	0.989299	0.887971	1897/359297
Sleep apnoea	G6_SLEEPAPNO	84	0.00250162	0.000908249	0.00588123	0.0939754	0.938161	0.77234	2249/358945
Medication for cholesterol, blood pressure, diabetes, or take exogenous hormones: None of the above	6153_100	73	-0.0209094	0.00759951	0.00593379	0.0944825	0.415786	0.313663	133338/59810
Rheumatoid arthritis	M13_RHEUMA	82	0.00198299	0.000723878	0.00615527	0.0976665	0.927628	0.024746	1605/359589
Attendance/disability/mobility allowance: Attendance allowance	6146_1	84	0.0025334	0.000927956	0.00633169	0.100116	0.948951	0.938027	2524/356073
Impact on normal roles during worst period of anxiety	20418	90	0.0835839	0.0306466	0.00638463	0.100602	0.975518	0.902848	36505
3mm asymmetry angle (right)	5108_irnt	87	0.0643096	0.0236292	0.00649645	0.10201	0.740907	0.688513	74038
Treatment/medication code: xenical 120mg capsule	20003_1141168684	82	0.000973565	0.000357894	0.00652303	0.102074	0.825211	0.737209	324/360817
6mm cylindrical power angle (right)	5114_raw	86	-3.97142	1.46423	0.00668196	0.104202	0.830241	0.97837	66237
Diagnoses - main ICD10: M06 Other rheumatoid arthritis	M06	83	0.001908	0.000704869	0.00679171	0.104858	0.947484	0.0183512	1401/359793
Meniscus derangement	M13_MENISCUSDERANGEMENTS	82	0.00503608	0.00186128	0.00681578	0.104858	0.752696	0.452133	10831/350363
Diagnoses - main ICD10: H26 Other cataract	H26	86	0.0051324	0.00189698	0.00681883	0.104858	0.856362	0.790188	11306/349888
Other pulmonary diagnosis	PULMONARYDG	84	0.00746508	0.00276019	0.00683958	0.104858	0.677949	0.609952	25381/335813
Diseases of the respiratory system	X_RESPIRATORY	84	0.00746508	0.00276019	0.00683958	0.104858	0.677949	0.609952	25381/335813
Treatment/medication code: levothyroxine sodium	20003_1141191044	77	0.00635903	0.00235604	0.00695419	0.106256	0.406869	0.92964	14689/346452
Treatment/medication code: gtn - glyceryl trinitrate	20003_1140923670	89	0.00117386	0.000436519	0.00716389	0.108973	0.870837	0.953904	621/360520
Vascular/heart problems diagnosed by doctor: Heart attack	6150_1	74	0.00455789	0.0016954	0.00718	0.108973	0.706032	0.342528	8288/352132
Treatment/medication code: tramadol	20003_1140864992	79	0.00308898	0.00115123	0.00729209	0.110305	0.996583	0.871678	4011/357130
Treatment/medication code: salbutamol 100micrograms spacehaler	20003_1140926606	86	0.00227768	0.00085051	0.00740605	0.111657	0.938066	0.749937	2267/358874
6mm weak meridian angle (right)	5101_raw	86	-3.90457	1.46349	0.00763086	0.114665	0.794093	0.983073	66256
Impedance of leg (right)	23107_irnt	7	-0.1201	0.0451253	0.00777957	0.116514	0.74861	0.236426	354817
Alcohol drinker status: Previous	20117_1	81	0.00560264	0.00211003	0.00792502	0.118302	0.775887	0.385489	12564/348162
Bread type: White	1448_1	60	-0.0201053	0.00758667	0.00804711	0.11973	0.0848705	0.434417	91452/256972
Age at last live birth	2764_irnt	78	-0.0483469	0.0182541	0.00808364	0.119881	0.77618	0.238974	131806
Medication for cholesterol, blood pressure, diabetes, or take exogenous hormones: Hormone replacement therapy	6153_4	84	-0.0108048	0.00410109	0.00842326	0.124511	0.930928	0.218893	14385/178763
Ever used hormone-replacement therapy (HRT)	2814	78	-0.019489	0.0074125	0.00855839	0.125809	0.635886	0.751518	76179/117427
Treatment/medication code: ventolin 100micrograms inhaler	20003_1140861998	80	0.00482941	0.00183706	0.00856657	0.125809	0.897609	0.292558	10380/350761
Other retinal disorders	H7_RETINALDISOTH	85	0.0019234	0.000732529	0.00864722	0.126584	0.89571	0.726924	1692/359502
Age at last live birth	2764_raw	78	-0.231623	0.0883835	0.00877604	0.126592	0.753471	0.137279	131806
Ever had stillbirth, spontaneous miscarriage or termination	2774	78	-0.231623	0.0883835	0.00877604	0.126592	0.753471	0.137279	-
Ever taken oral contraceptive pill	2784	78	-0.231623	0.0883835	0.00877604	0.126592	0.753471	0.137279	-
Weight change during worst episode of depression: Both gained and lost some weight during the episode	20536_3	82	0.0187588	0.00715853	0.00878067	0.126592	0.964487	0.742061	3569/53002
Non-cancer illness code, self-reported: fracture jaw	20002_1627	86	-0.000595751	0.000227367	0.00878727	0.126592	0.982333	0.348691	165/360976
Cylindrical power (right)	5087_raw	87	0.043242	0.0165839	0.00912134	0.130797	0.96412	0.830252	77983
Home location - east co-ordinate (rounded)	22702_irnt	83	-0.0263307	0.0101004	0.00913673	0.130797	0.719444	0.064325	361187
Mean corpuscular haemoglobin	30050_raw	66	-0.0659734	0.0253291	0.00919687	0.131091	0.559993	0.934414	350472
Forced vital capacity (FVC), Best measure	20151_irnt	59	-0.0320483	0.0123075	0.0092151	0.131091	0.192709	0.710728	272338
Cardiac arrhytmias, COPD co-morbidities	CARDIAC_ARRHYTM	86	0.00424898	0.0016329	0.00926517	0.131392	0.996143	0.0587666	8801/352393
Impedance of leg (right)	23107_raw	7	-4.19756	1.61398	0.00930221	0.131426	0.812068	0.283632	354817
Had major operations	2415	82	0.020043	0.0077092	0.0093255	0.131426	0.883918	0.534298	106506/59231
Treatment/medication code: reductil 10mg capsule	20003_1141174508	86	0.000508951	0.000196042	0.0094278	0.132456	0.980536	0.655633	116/361025
Non-cancer illness code, self-reported: chronic obstructive airways disease/copd	20002_1112	80	0.00169902	0.000654883	0.00947614	0.132725	0.933812	0.804579	1285/359856
Able to walk or cycle unaided for 10 minutes	6017	89	-0.0262428	0.0101287	0.00957115	0.133643	0.954471	0.559332	1911/51835
Apoliprotein A (quantile)	30630_irnt	35	-0.0520374	0.0200993	0.00962507	0.133983	0.444705	0.778544	313387
Total bilirubin (umol/L)	30840_raw	72	-0.141449	0.0548049	0.00985291	0.136736	0.995241	0.846068	342829
Hand grip strength (right)	47_irnt	65	0.0218666	0.00851738	0.0102495	0.141806	0.427966	0.414512	359729
Non-cancer illness code, self-reported: cellulitis	20002_1625	84	0.000709082	0.000276974	0.0104641	0.144334	0.962404	0.0599267	232/360909
Vitamin and mineral supplements: Multivitamins +/- minerals	6155_7	82	-0.0116256	0.00454564	0.0105416	0.144963	0.558352	0.0157584	77472/281773
Diagnoses - main ICD10: I35 Nonrheumatic aortic valve disorders	I35	86	0.00145692	0.000570466	0.0106523	0.145617	0.986667	0.90619	901/360293
Behavioural and miscellaneous addictions: Something else not mentioned	20552_1	90	0.00289671	0.00113455	0.0106746	0.145617	0.983618	0.45457	441/116305
LDL direct (mmol/L)	30780_raw	64	-0.0297839	0.0116671	0.0106854	0.145617	0.601721	0.984133	343621
Diagnoses - main ICD10: I84 Haemorrhoids	I84	84	0.00506187	0.00198374	0.0107203	0.145655	0.97052	0.312273	12102/349092
How are people in household related to participant: Son and/or daughter (include step-children)	6141_2	84	-0.0116353	0.00457232	0.0109365	0.148149	0.714179	0.163861	121071/237892
Illnesses of father: Heart disease	20107_1	77	0.0151935	0.00600308	0.0113751	0.153632	0.938406	0.439902	104110/214460
Recent feelings of tiredness or low energy	20519	77	0.0402672	0.0159403	0.0115326	0.15528	0.884951	0.431096	117828
Blood clot, DVT, bronchitis, emphysema, asthma, rhinitis, eczema, allergy diagnosed by doctor: Blood clot in the lung	6152_7	82	0.00249393	0.000987645	0.0115656	0.15528	0.764399	0.683135	2984/357543
Low back pain	M13_LOWBACKPAIN	85	0.00331781	0.00131561	0.0116726	0.156255	0.990625	0.42637	5423/355771
Workplace very hot: Sometimes	22608_1	81	0.0269991	0.0107129	0.0117271	0.156522	0.749955	0.0651871	52209/38335
Milk type used: Never/rarely have milk	1418_6	83	0.00481793	0.00191363	0.0118127	0.157202	0.675534	0.920035	11587/349219
Treatment/medication code: ferrous sulphate	20003_1140870390	83	0.00193199	0.000767912	0.011873	0.157542	0.916229	0.385837	1760/359381
Home location at assessment - east co-ordinate (rounded)	20074_irnt	82	-0.0256507	0.0102008	0.0119178	0.157676	0.777174	0.164303	357793
Treatment/medication code: nicorandil	20003_1140910766	83	0.00152247	0.000606507	0.0120653	0.157991	0.986437	0.29465	1152/359989
Primary gonarthrosis, bilateral	PRIM_KNEEARTHROSIS	85	0.00139403	0.000555616	0.0121079	0.157991	0.973878	0.574609	849/360345
Chest pain or discomfort walking normally	3606	83	0.0259068	0.0103259	0.0121104	0.157991	0.702295	0.401403	9617/46120
Eosinophill percentage	30210_raw	77	0.0555085	0.0221256	0.0121147	0.157991	0.881223	0.862719	349861
Impedance of leg (left)	23108_irnt	8	-0.107483	0.042843	0.0121156	0.157991	0.602066	0.271914	354811
Relative age of first facial hair	2375	53	-0.025932	0.0103932	0.0125926	0.163739	0.416752	0.932728	161470
Mother still alive	1835	78	-0.011849	0.00475454	0.012697	0.164171	0.85543	0.872238	140246/214783
Hip pain for 3+ months	3414	87	0.0331573	0.0133048	0.0126981	0.164171	0.988608	0.182083	31303/8758
Treatment/medication code: fluoxetine	20003_1140879540	87	0.00281797	0.0011322	0.0128127	0.165181	0.980566	0.98337	4140/357001
Treatment/medication code: naproxen	20003_1140871462	86	0.00219023	0.000880804	0.0128961	0.165787	0.968442	0.689316	2338/358803
Treatment/medication code: seretide 50 evohaler	20003_1141176832	80	0.00299154	0.00120424	0.012985	0.166457	0.902363	0.836014	4269/356872
Year ended full time education	22501_raw	76	-0.181131	0.073035	0.0131363	0.167922	0.906113	0.485097	91777
Diagnoses - main ICD10: I49 Other cardiac arrhythmias	I49	89	0.00128694	0.000519729	0.0132796	0.169277	0.995629	0.788278	803/360391
Destinations on discharge from hospital (recoded): Transfer to other NHS provider: General ward, young physically disabled, A&E	41248_5001	85	0.00311863	0.0012632	0.0135555	0.17183	0.965138	0.318208	5240/354430
Destinations on discharge from hospital (recoded): Transfer to other NHS provider: Obstetrics	41248_5002	85	0.00311863	0.0012632	0.0135555	0.17183	0.965138	0.318208	-
Frequency of walking for pleasure in last 4 weeks	971	75	0.0502501	0.020383	0.01369	0.172476	0.520785	0.776252	257478
Pulse rate	4194_irnt	74	-0.0527613	0.0214129	0.0137397	0.172476	0.62697	0.871825	118850
Average weekly spirits intake	1598	75	0.0315027	0.0127874	0.013756	0.172476	0.656492	0.414113	257426
Duration walking for pleasure	981	80	-0.0466222	0.0189311	0.0137886	0.172476	0.89882	0.249656	257330
Forced expiratory volume in 1-second (FEV1), Best measure	20150_irnt	64	-0.0248583	0.0100947	0.0137965	0.172476	0.63201	0.738985	272338
Type 2 diabetes with peripheral circulatory complications	E4_DM2PERIPH	84	0.000515035	0.000209318	0.013873	0.172955	0.983185	0.410443	127/361067
Disorders of lens	H7_LENS	86	0.00546669	0.00222518	0.0140202	0.174312	0.907461	0.596157	17076/344118
Taking other prescription medications	2492	66	0.0170656	0.00695037	0.0140747	0.174511	0.397625	0.100419	168993/191034
Treatment/medication code: bumetanide	20003_1140866280	85	0.000758904	0.000309212	0.0141152	0.174537	0.98907	0.842529	300/360841
Medication for pain relief, constipation, heartburn: Omeprazole (e.g. Zanprol)	6154_5	77	0.00665374	0.00271267	0.0141735	0.17478	0.894317	0.364953	21464/335620
Treatment/medication code: enalapril	20003_1140888552	85	0.00248723	0.00101467	0.0142354	0.175068	0.9353	0.725743	2803/358338
Treatment/medication code: celecoxib	20003_1141176662	83	0.00087947	0.00035981	0.0145148	0.178022	0.906435	0.304015	386/360755
Non-cancer illness code, self-reported: migraine	20002_1265	76	-0.00475319	0.00194546	0.0145566	0.178053	0.963974	0.226911	10647/350494
Worked with paints, thinners or glues: Sometimes	22613_1	87	0.0186173	0.00762868	0.0146697	0.178954	0.988606	0.307551	14095/74908
Treatment/medication code: omeprazole	20003_1140865634	77	0.00647448	0.00265828	0.0148675	0.179857	0.902841	0.590661	21119/340022
Diagnoses - main ICD10: L08 Other local infections of skin and subcutaneous tissue	L08	86	0.000976307	0.000400859	0.0148698	0.179857	0.96956	0.758365	462/360732
3mm cylindrical power (left)	5119_raw	83	-0.0386698	0.0158805	0.0148896	0.179857	0.886307	0.8636	75398
Home location at assessment - east co-ordinate (rounded)	20074_raw	82	-1646.1	676.085	0.0149022	0.179857	0.664964	0.127671	357793
Hair/balding pattern: Pattern 4	2395_4	75	0.0164432	0.0067696	0.0151416	0.182261	0.962704	0.398125	30225/135424
How are people in household related to participant: Mother and/or father	6141_4	82	0.00349307	0.00144142	0.0153779	0.184616	0.936866	0.186806	6302/352661
Recent feelings of inadequacy	20507	86	0.0270381	0.0111783	0.0155717	0.186225	0.958619	0.424906	117502
Impedance of arm (left)	23110_raw	14	-3.41133	1.41109	0.0156266	0.186225	0.897638	0.845199	354807
Other malignant neoplasms of skin	C3_OTHER_SKIN	82	-0.00523893	0.0021681	0.015676	0.186225	0.402634	0.794834	14402/346792
Other malignant neoplasms of skin	C_OTHER_SKIN	82	-0.00523893	0.0021681	0.015676	0.186225	0.402634	0.794834	14402/346792
Treatment/medication code: dermovate cream	20003_1140882782	90	0.000993969	0.000411592	0.015738	0.186472	0.903973	0.0258754	555/360586
Noisy workplace	4825	84	0.0447343	0.0185344	0.0157966	0.186659	0.83762	0.260028	118972
Direct bilirubin (quantile)	30660_irnt	77	-0.0289784	0.0120109	0.015836	0.186659	0.876164	0.872599	292933
Reason for reducing amount of alcohol drunk: Illness or ill health	2664_1	81	0.0110751	0.00459477	0.0159361	0.186847	0.905492	0.249764	9512/124521
Non-cancer illness code, self-reported: type 2 diabetes	20002_1223	65	0.00270037	0.00112035	0.0159401	0.186847	0.937286	0.855384	2292/358849
LDL direct (quantile)	30780_irnt	64	-0.0322753	0.0133951	0.0159754	0.186847	0.564816	0.740962	343621
Heel bone mineral density (BMD) T-score, automated (left)	4106_irnt	72	0.0554957	0.0230641	0.0161218	0.18706	0.539685	0.313838	114630
Heel quantitative ultrasound index (QUI), direct entry (left)	4104_irnt	72	0.0554915	0.0230641	0.0161298	0.18706	0.539838	0.313625	114630
Coffee type: Instant coffee	1508_2	85	0.0159069	0.0066131	0.0161562	0.18706	0.576045	0.0817912	158386/125063
Diagnoses - main ICD10: D22 Melanocytic naevi	D22	89	-0.00252784	0.00105094	0.0161586	0.18706	0.986315	0.959373	3501/357693
Myocardial infarction	I9_MI	81	0.00359133	0.00149609	0.0163735	0.188586	0.73806	0.134203	7018/354176
Myocardial infarction, strict	I9_MI_STRICT	81	0.00359133	0.00149609	0.0163735	0.188586	0.73806	0.134203	7018/354176
Treatment/medication code: glucophage 500mg tablet	20003_1140874686	84	0.000837597	0.000349526	0.0165578	0.190216	0.992929	0.191671	328/360813
Forced vital capacity (FVC), Best measure	20151_raw	57	-0.028685	0.0119765	0.0166154	0.190216	0.304141	0.832766	272338
COPD differential diagnosis	COPD_EXCL	84	0.00676489	0.00282658	0.0166971	0.190216	0.726694	0.481075	26710/334484
ILD differential diagnosis	ILD_DIFF_DG	84	0.00676489	0.00282658	0.0166971	0.190216	0.726694	0.481075	26710/334484
FI3 : word interpolation	4957	75	-0.0178221	0.00744852	0.0167246	0.190216	0.574317	0.900343	98753/18062
Diastolic blood pressure, manual reading	94_raw	81	0.927981	0.388078	0.0167924	0.19051	0.981256	0.61398	31281
Diagnoses - main ICD10: G56 Mononeuropathies of upper limb	G56	74	0.0049143	0.00205712	0.0168977	0.191227	0.991918	0.854818	8130/353064
Frequency of unenthusiasm / disinterest in last 2 weeks	2060	78	0.01727	0.0072348	0.0169834	0.191718	0.36659	0.44737	349631
Diagnoses - main ICD10: N63 Unspecified lump in breast	N63	90	-0.00147217	0.000617364	0.0170972	0.192523	0.937657	0.659124	1199/359995
Current tobacco smoking	1239	66	0.016566	0.00696161	0.0173303	0.194665	0.738349	0.0757787	360797
Ulcer of oesophagus	K11_OESULC	86	0.00233699	0.000983694	0.0175141	0.196245	0.862182	0.968826	3098/358096
Fractured bone site(s): Leg	6151_2	86	-0.00203748	0.000858985	0.0176938	0.197769	0.881297	0.866231	2311/356930
Diastolic blood pressure, manual reading	94_irnt	81	0.0887898	0.0374794	0.0178349	0.198857	0.976649	0.628955	31281
Non-cancer illness code, self-reported: pulmonary embolism +/- dvt	20002_1093	81	0.00236959	0.00100066	0.0178827	0.198901	0.834205	0.933671	2999/358142
Impedance of leg (left)	23108_raw	8	-3.59138	1.51845	0.0180224	0.198917	0.629615	0.289582	354811
Cucumber intake	104210	85	0.0582361	0.0246225	0.0180224	0.198917	0.914354	0.998658	51427
Peripheral angiopathy	DM_PERIPH_ANGIOPATHY	85	0.000619318	0.000261864	0.0180285	0.198917	0.94653	0.127928	181/361013
Home area population density - urban or rural: Scotland - Other Urban Area	20118_12	84	0.00262829	0.00111161	0.0180595	0.198917	0.998561	0.0435098	3998/353714
Treatment/medication code: ezetimibe	20003_1141192736	85	0.00193657	0.000819989	0.0181909	0.199544	0.972604	0.113154	2132/359009
Body mass index (BMI)	21001_raw	3	0.847017	0.358687	0.0182043	0.199544	0.625526	0.511081	359983
Diagnoses - main ICD10: M15 Polyarthrosis	M15	84	0.00156761	0.000665267	0.0184548	0.201802	0.972518	0.55914	1264/359930
Direct bilirubin (umol/L)	30660_raw	80	-0.0237787	0.0101078	0.0186472	0.203137	0.905944	0.979675	292933
Other and unspecified dermatitis	L12_DERMATITISNAS	87	0.000784779	0.000333961	0.0187778	0.203137	0.985308	0.984166	347/360847
Diagnoses - main ICD10: L30 Other dermatitis	L30	87	0.000784779	0.000333961	0.0187778	0.203137	0.985308	0.984166	334/360860
Diagnoses - main ICD10: S76 Injury of muscle and tendon at hip and thigh level	S76	87	0.000694261	0.000295637	0.0188564	0.203137	0.980555	0.744058	280/360914
Body mass index (BMI)	23104_raw	3	0.8455	0.360087	0.0188723	0.203137	0.644816	0.520819	354831
Diagnoses - main ICD10: J43 Emphysema	J43	85	-0.000547698	0.000233376	0.0189329	0.203137	0.936289	0.502306	129/361065
Haematocrit percentage	30030_irnt	62	0.0238304	0.0101573	0.0189693	0.203137	0.689903	0.527083	350475
Treatment/medication code: co-codamol	20003_1140923346	78	0.00434795	0.00185389	0.0190116	0.203137	0.496062	0.405637	8384/352757
Reason former drinker stopped drinking alcohol: Financial reasons	3859_4	89	0.0185704	0.00791887	0.0190226	0.203137	0.458696	0.745849	233/11877
Diagnoses - main ICD10: I21 Acute myocardial infarction	I21	80	0.00335767	0.00143235	0.0190697	0.203137	0.859915	0.0743922	5948/355246
Types of physical activity in last 4 weeks: Light DIY (eg: pruning, watering the lawn)	6164_4	78	-0.0129397	0.00552017	0.0190745	0.203137	0.661192	0.109732	186679/172584
Diagnoses - main ICD10: I20 Angina pectoris	I20	75	0.00364096	0.00155378	0.019114	0.203137	0.88013	0.387194	6246/354948
Job coding: other electrical or electronics technician, including alarm engineer, office machinery engineer or mechanic	22601_52493053	86	-0.00289281	0.00123675	0.0193336	0.204991	0.972632	0.705207	289/89577
Job coding: building site foreman or supervisor	22601_81492535	80	0.00250811	0.00107332	0.019451	0.205754	0.991796	0.96799	181/89685
Pulse wave Arterial Stiffness index	21021_irnt	77	0.044336	0.0189806	0.0194988	0.205781	0.656196	0.260493	118469
Diagnoses - main ICD10: S81 Open wound of lower leg	S81	82	0.000752054	0.0003229	0.0198558	0.208906	0.914463	0.244502	287/360907
Mean corpuscular haemoglobin	30050_irnt	64	-0.0324137	0.0139266	0.0199402	0.208906	0.52007	0.83312	350472
Other soft tissue disorders, not elsewhere classified	M13_SOFTTISSUEOTH	79	0.00390737	0.00167986	0.0200177	0.208906	0.953804	0.422947	7233/353961
Diagnoses - main ICD10: M79 Other soft tissue disorders, not elsewhere classified	M79	79	0.00390737	0.00167986	0.0200177	0.208906	0.953804	0.422947	6946/354248
Job coding: other work in this industry: factory hand, mate, assistant, handler, loader	22601_91392832	86	0.00195643	0.00084116	0.0200251	0.208906	0.989317	0.772434	139/89727
Childhood sunburn occasions	1737	70	0.0279898	0.0120537	0.0202283	0.210542	0.819679	0.0335262	269734
Apoliprotein A (g/L)	30630_raw	35	-0.0127356	0.00548883	0.0203257	0.210714	0.422285	0.621142	313387
Diagnoses - main ICD10: I48 Atrial fibrillation and flutter	I48	89	0.00328838	0.00141737	0.0203377	0.210714	0.8784	0.070818	6356/354838
Vitamin and mineral supplements: None of the above	6155_100	77	0.012138	0.00523402	0.0203917	0.210791	0.439435	0.118189	246781/112464
Diagnoses - main ICD10: N81 Female genital prolapse	N81	84	0.00350209	0.00151909	0.0211445	0.218068	0.925138	0.446039	7511/353683
Diagnoses - main ICD10: K61 Abscess of anal and rectal regions	K61	82	0.00140577	0.000609998	0.0211917	0.218068	0.997612	0.967538	1053/360141
Milk type used: Other type of milk	1418_5	82	-0.00286899	0.0012464	0.0213451	0.219149	0.845145	0.745034	4213/356593
6mm cylindrical power (right)	5117_irnt	86	-0.0572825	0.0249474	0.0216686	0.221969	0.991114	0.806806	66256
Townsend deprivation index at recruitment	189_raw	75	0.0774465	0.0337778	0.0218583	0.223408	0.509433	0.681363	360763
Types of transport used (excluding work): Walk	6162_2	72	-0.0135025	0.00590117	0.0221314	0.225129	0.94794	0.0409556	176934/182390
Dissection of aorta	I9_AORTDIS	89	-0.000457031	0.000199806	0.0221741	0.225129	0.906724	0.425925	129/361065
Alcohol	100022	81	-0.0549194	0.0240101	0.0221755	0.225129	0.973908	0.262773	51453
Trouble falling or staying asleep, or sleeping too much	20517	82	0.0404479	0.0177036	0.0223283	0.226174	0.828852	0.367665	117822
Haematocrit percentage	30030_raw	64	0.0810617	0.0355163	0.022467	0.227072	0.501128	0.767431	350475
Age first had sexual intercourse	2139_raw	64	-0.125722	0.055108	0.0225264	0.227166	0.578714	0.541324	317694
Calcium (mmol/L)	30680_raw	70	-0.00279479	0.00122693	0.0227343	0.228754	0.355897	0.417967	315153
Own or rent accommodation lived in: Rent - from local authority, local council, housing association	680_3	70	0.00606978	0.00266977	0.022995	0.230866	0.855453	0.00538965	18968/337372
Bipolar and major depression status: Probable Recurrent major depression (moderate)	20126_4	83	0.0177243	0.00780338	0.023125	0.231658	0.988491	0.108807	10902/75993
Urea (mmol/L)	30670_raw	58	0.0472753	0.0208263	0.0232085	0.231938	0.205857	0.00271078	344052
Arterial embolism and thrombosis of lower extremity artery	I9_ARTEMBTHRLOW	86	0.000765447	0.000337318	0.0232551	0.231938	0.968879	0.287985	362/360832
Traumatic subdural haemorrhage	G6_SDHTRAU	84	-0.000634154	0.000279708	0.023378	0.232365	0.997768	0.783835	238/360956
Palmar fascial fibromatosis [Dupuytren]	M13_DUPUTRYEN	85	-0.00233533	0.00103022	0.0234003	0.232365	0.900875	0.680655	2948/358246
Ever addicted to alcohol	20406	88	-0.0872745	0.0385972	0.0237494	0.235211	0.960747	0.61026	2778/3736
Epiphora	H7_EPIPHORA	91	0.000957383	0.000423616	0.0238195	0.235211	0.84826	0.967081	592/360602
Chest pain or discomfort when walking uphill or hurrying	3751	82	0.0306942	0.0135922	0.0239319	0.235211	0.989587	0.654572	11938/32929
Usual side of head for mobile phone use: Equally left and right	1150_3	82	0.00662162	0.00293233	0.0239367	0.235211	0.896992	0.0984269	19852/283157
Monocyte percentage	30190_irnt	73	-0.0252633	0.0111884	0.0239461	0.235211	0.878068	0.881156	349861
Coffee type: Ground coffee (include espresso, filter etc)	1508_3	68	-0.013649	0.00605431	0.024169	0.236887	0.905444	0.77026	64962/218487
Non-cancer illness code, self-reported: vasculitis	20002_1372	85	0.000502614	0.000223241	0.0243575	0.237735	0.987929	0.591649	156/360985
Beer/cider intake	100710	89	-0.0681885	0.0302871	0.0243602	0.237735	0.843536	0.599031	51427
Work hours per week - exact value	22605_irnt	88	0.0729659	0.0325488	0.0249784	0.242389	0.735527	0.553887	33696
Diagnoses - main ICD10: M51 Other intervertebral disk disorders	M51	78	0.00287586	0.00128293	0.0249852	0.242389	0.701262	0.282782	4690/356504
General happiness with own health	20459	75	0.0502005	0.0223965	0.0249974	0.242389	0.339443	0.0840346	117753
Malignant neoplasm of lip, oral cavity and pharynx	C3_LIP_ORAL_PHARYNX	87	-0.00111732	0.000499796	0.0253806	0.245058	0.930321	0.956328	790/360404
NA	C_LIP_ORAL_PHARYNX	87	-0.00111732	0.000499796	0.0253806	0.245058	0.930321	0.956328	790/360404
Falls in the last year	2296	74	0.0162414	0.00726857	0.025452	0.245226	0.633705	0.643899	360344
Frequency of drinking alcohol	20414	70	-0.0628669	0.0281685	0.0256268	0.246386	0.590836	0.690744	117914
Detention categories: Formally detained under Part II, Mental Health Act 1983	41215_1	89	0.00184978	0.000830986	0.0260136	0.249577	0.967359	0.584839	2226/358968
Chest pain or discomfort	2335	78	0.00909974	0.00409394	0.0262337	0.250542	0.815854	0.224069	56233/301274
Age completed full time education	845	74	-0.0244652	0.0110075	0.0262429	0.250542	0.513563	0.327875	240547
6mm regularity index (left)	5162_irnt	85	0.0701268	0.0315595	0.0262799	0.250542	0.958053	0.295338	40700
Maternal smoking around birth	1787	74	0.0131622	0.00592839	0.0264056	0.251169	0.235395	0.0138193	95182/214760
Unstable angina pectoris	I9_UAP	81	0.0023422	0.00105531	0.0264563	0.251169	0.501887	0.61538	3439/357755
Spondylolisthesis/Spondylolysis	M13_SPONDYLOLISTHESIS	88	0.000986426	0.000445375	0.0267723	0.253638	0.99246	0.333491	640/360554
Particulate matter air pollution (pm10); 2007	24019_raw	77	-0.065618	0.0296681	0.0269847	0.255118	0.604001	0.479448	355245
Diagnoses - main ICD10: N48 Other disorders of penis	N48	85	0.00146379	0.000663038	0.0272654	0.25692	0.994116	0.137188	1317/359877
Other local infections of skin and subcutaneous tissue	L12_INFECT_SKIN_OTHER	87	0.000876018	0.000396861	0.0272885	0.25692	0.926007	0.741676	493/360701
Treatment/medication code: digoxin	20003_2038459814	88	0.00119945	0.000543609	0.0273527	0.25699	0.932655	0.900904	921/360220
Non-cancer illness code, self-reported: psoriasis	20002_1453	85	0.00254061	0.001153	0.0275602	0.258208	0.995681	0.678823	4192/356949
Crisp intake	102460	85	-0.0527234	0.0239328	0.027596	0.258208	0.990915	0.726204	51427
Diagnoses - main ICD10: D12 Benign neoplasm of colon, rectum, anus and anal canal	D12	83	0.0038948	0.00176986	0.0277627	0.259233	0.947779	0.993906	8877/352317
Weekly usage of mobile phone in last 3 months	1120	79	0.0331243	0.0150963	0.0282205	0.26294	0.877925	0.70355	301157
Treatment/medication code: pravastatin	20003_1140888648	89	0.0015905	0.000725115	0.0282756	0.26294	0.910388	0.895414	1726/359415
3mm asymmetry angle (left)	5111_irnt	83	0.0526206	0.0240076	0.0283916	0.263479	0.987478	0.265724	73818
Mineral and other dietary supplements: Fish oil (including cod liver oil)	6179_1	79	-0.0113752	0.00519989	0.0287001	0.26564	0.813083	0.154655	114131/245885
Illnesses of father: High blood pressure	20107_8	76	0.0116691	0.00533563	0.0287416	0.26564	0.885873	0.369708	71136/243885
Treatment/medication code: doxazosin	20003_1140879778	78	0.0027865	0.00127812	0.029246	0.269213	0.96677	0.845017	4043/357098
Type milk consumed: wholemilk	100920_2104	84	-0.0154487	0.00708609	0.0292468	0.269213	0.967728	0.809464	2934/48493
Treatment/medication code: mebeverine	20003_1140879428	85	-0.00169555	0.00078012	0.0297464	0.271678	0.99899	0.975234	1798/359343
Diagnoses - main ICD10: R53 Malaise and fatigue	R53	87	0.00112964	0.000519781	0.0297581	0.271678	0.985609	0.13954	818/360376
Recent easy annoyance or irritability	20505	82	0.0241807	0.0111273	0.0297735	0.271678	0.994409	0.703352	117483
Diagnoses - main ICD10: T84 Complications of internal orthopaedic prosthetic devices, implants and grafts	T84	86	0.00242121	0.00111426	0.0297853	0.271678	0.909807	0.804276	3719/357475
Treatment/medication code: flucloxacillin	20003_1140872694	87	0.000438067	0.000201661	0.0298337	0.271678	0.993274	0.0868579	126/361015
Mean corpuscular volume	30040_raw	65	-0.135797	0.0625286	0.0298738	0.271678	0.309766	0.718335	350473
Treatment/medication code: clopidogrel	20003_1141168318	83	0.00185853	0.000859362	0.0305653	0.276295	0.908293	0.0271114	2290/358851
Lymphocyte count	30120_raw	74	0.0293091	0.0135608	0.0306712	0.276295	0.265701	0.352206	349856
Non-cancer illness code, self-reported: pernicious anaemia	20002_1331	87	0.00126747	0.00058798	0.0311121	0.276295	0.996461	0.903059	1109/360032
Non-cancer illness code, self-reported: gynaecological disorder (not cancer)	20002_1348	87	0.00126747	0.00058798	0.0311121	0.276295	0.996461	0.903059	-
Non-cancer illness code, self-reported: ovarian cyst or cysts	20002_1349	87	0.00126747	0.00058798	0.0311121	0.276295	0.996461	0.903059	-
Non-cancer illness code, self-reported: polycystic ovaries/polycystic ovarian syndrome	20002_1350	87	0.00126747	0.00058798	0.0311121	0.276295	0.996461	0.903059	-
Non-cancer illness code, self-reported: uterine fibroids	20002_1351	87	0.00126747	0.00058798	0.0311121	0.276295	0.996461	0.903059	-
Non-cancer illness code, self-reported: uterine polyps	20002_1352	87	0.00126747	0.00058798	0.0311121	0.276295	0.996461	0.903059	-
Non-cancer illness code, self-reported: vaginal prolapse/uterine prolapse	20002_1353	87	0.00126747	0.00058798	0.0311121	0.276295	0.996461	0.903059	-
Non-cancer illness code, self-reported: breast disease (not cancer)	20002_1364	87	0.00126747	0.00058798	0.0311121	0.276295	0.996461	0.903059	-
Non-cancer illness code, self-reported: fibrocystic disease	20002_1366	87	0.00126747	0.00058798	0.0311121	0.276295	0.996461	0.903059	-
Non-cancer illness code, self-reported: breast cysts	20002_1367	87	0.00126747	0.00058798	0.0311121	0.276295	0.996461	0.903059	-
Cereal type: Other (e.g. Cornflakes, Frosties)	1468_5	76	-0.0122458	0.00568965	0.0313734	0.278071	0.686703	0.10786	58105/241793
Job coding: personnel or industrial relations officer, recruitment consultant	22601_35623273	87	0.00184747	0.000859551	0.0316069	0.279595	0.9768	0.632989	124/89742
Job coding: ship, merchant navy or hovercraft captain/officer/navigator, master mariner, skipper	22601_35132647	88	0.00196705	0.000916739	0.0318965	0.281607	0.923766	0.417064	163/89703
Ever believed in an un-real conspiracy against self	20468	85	0.0036	0.00167839	0.0319597	0.281617	0.944699	0.613468	932/116862
Non-cancer illness code, self-reported: chickenpox	20002_1571	83	-0.00149421	0.000697702	0.0322245	0.2834	0.964492	0.334965	1440/359701
Fraction of day affected during worst episode of depression	20436	84	0.052644	0.0246095	0.0324211	0.284065	0.856077	0.318707	62464
Type of fat/oil used in cooking: Low fat soya margarine	20090_385	86	-0.00334714	0.00156475	0.032428	0.284065	0.783974	0.301405	158/51269
Haemoglobin concentration	30020_irnt	61	0.0213759	0.00999861	0.0325263	0.284065	0.918138	0.116384	350474
Home location at assessment - north co-ordinate (rounded)	20075_irnt	76	0.0204135	0.00954978	0.0325505	0.284065	0.849283	0.818939	357793
Endometriosis of ovary	ENDOMETRIOSIS_OVARY	87	-0.000740278	0.000346587	0.0326871	0.28471	0.59393	0.708313	386/360808
Alcohol consumed	100580	77	-0.032124	0.0150691	0.033025	0.286797	0.997205	0.286046	25436/25991
Non-butter spread type details: Polyunsaturated/sunflower oil based spread (eg: Flora)	2654_7	88	-0.0146768	0.00688586	0.0330531	0.286797	0.579721	0.090715	64325/125769
Ulcerative colitis, NAS	ULCERNAS	84	-0.00172649	0.000810923	0.0332507	0.286998	0.733078	0.0119253	1903/359291
Job coding: health visitor	22601_32113077	89	0.00302992	0.00142353	0.0332999	0.286998	0.997253	0.571044	405/89461
Forced expiratory volume in 1-second (FEV1), Best measure	20150_raw	64	-0.0166526	0.00782551	0.0333382	0.286998	0.634182	0.752	272338
Treatment/medication code: kelp+garlic product	20003_1140911638	90	0.000529464	0.000248817	0.033343	0.286998	0.977405	0.150675	200/360941
Avoided activities or situations because of previous stressful experience in past month	20495	82	0.0277262	0.0130333	0.0333925	0.286998	0.907844	0.587397	117868
Pulse rate	4194_raw	74	-0.524946	0.247076	0.033617	0.287906	0.60494	0.704401	118850
Townsend deprivation index at recruitment	189_irnt	76	0.0243508	0.0114636	0.0336554	0.287906	0.440135	0.805581	360763
Episodal and paroxysmal disorders	G6_EPIPAROX	81	0.00315144	0.00148388	0.0336885	0.287906	0.932856	0.371585	5418/355776
Consecutive night shifts during mixed shift periods	22644_irnt	86	0.0975748	0.0459842	0.0338442	0.288694	0.989045	0.189608	19344
Treatment/medication code: glimepiride	20003_1141152590	84	0.000726908	0.000342902	0.0340168	0.288985	0.995544	0.805542	319/360822
Treatment/medication code: spiriva 18micrograms inhalation capsule	20003_1141182632	88	0.000886071	0.000418106	0.0340694	0.288985	0.909224	0.599681	539/360602
Treatment/medication code: cerazette 75micrograms tablet	20003_1141182800	88	0.000886071	0.000418106	0.0340694	0.288985	0.909224	0.599681	-
Job SOC coding: Legal associate professionals	22617_3520	87	0.00175525	0.000828633	0.0341546	0.289167	0.756779	0.0694111	140/91009
Diagnoses - main ICD10: K91 Postprocedural disorders of digestive system, not elsewhere classified	K91	89	0.00104276	0.000493009	0.0344225	0.289629	0.789153	0.571905	694/360500
Illness, injury, bereavement, stress in last 2 years: Death of a close relative	6145_3	87	0.00918619	0.0043438	0.0344486	0.289629	0.855425	0.213432	75305/283531
Non-cancer illness code, self-reported: measles / morbillivirus	20002_1568	85	-0.0013376	0.000632537	0.0344585	0.289629	0.766904	0.146335	1257/359884
Ever seen an un-real vision	20471	87	0.00699767	0.00330975	0.0344932	0.289629	0.990782	0.89566	3768/113019
Total bilirubin (quantile)	30840_irnt	68	-0.0265727	0.0125708	0.0345283	0.289629	0.980627	0.717205	342829
Treatment/medication code: alendronate sodium	20003_1140922174	81	-0.00269887	0.00127785	0.0346837	0.289861	0.898838	0.941499	4103/357038
Treatment/medication code: femoston 1/10 tablet	20003_1140922562	81	-0.00269887	0.00127785	0.0346837	0.289861	0.898838	0.941499	-
Diagnoses - main ICD10: R26 Abnormalities of gait and mobility	R26	85	-0.000725065	0.000343503	0.0347899	0.290214	0.999637	0.681475	330/360864
Diagnoses - main ICD10: K60 Fissure and fistula of anal and rectal regions	K60	86	0.00187443	0.00089064	0.0353273	0.294128	0.878183	0.715979	2109/359085
Diagnoses - main ICD10: L02 Cutaneous abscess, furuncle and carbuncle	L02	85	0.00171857	0.000816858	0.0353887	0.294128	0.97313	0.384966	1697/359497
Gas or solid-fuel cooking/heating: An open solid fuel fire that you use regularly in winter time	6139_3	83	-0.00654495	0.0031139	0.0355662	0.294641	0.870992	0.142209	32662/327404
Metatarsalgia	M13_METATARSALGIA	88	0.000494534	0.000235303	0.0355803	0.294641	0.991987	0.0208012	176/361018
Medication for cholesterol, blood pressure, diabetes, or take exogenous hormones: Oral contraceptive pill or minipill	6153_5	84	-0.00485259	0.00231377	0.0359701	0.297326	0.934902	0.655599	5042/188106
Treatment/medication code: docusate sodium	20003_1140879404	81	0.000671028	0.000320516	0.0362967	0.299481	0.779503	0.657115	294/360847
Keyed up or on edge during worst period of anxiety	20423	84	0.0291745	0.0139433	0.0364055	0.299834	0.965919	0.561457	27777/7029
Gap coding: Unable to work due to sickness or disability	22660_106	85	0.00841629	0.00402439	0.0364994	0.300062	0.830576	0.959519	2028/65864
Treatment/medication code: folic acid product	20003_1140870422	85	0.0020518	0.000981522	0.0365794	0.300176	0.97851	0.788455	3024/358117
6mm asymmetry angle (left)	5110_irnt	81	0.0757471	0.0362581	0.0366982	0.300464	0.926301	0.140741	40683
Malignant neoplasm of skin	C3_SKIN	82	-0.00482362	0.00231035	0.0368131	0.300464	0.417139	0.895961	16531/344663
NA	C_SKIN	82	-0.00482362	0.00231035	0.0368131	0.300464	0.417139	0.895961	16531/344663
Cereal type: Muesli	1468_4	76	-0.0107322	0.00514566	0.037007	0.301167	0.384939	0.416195	61523/238375
Treatment/medication code: esomeprazole	20003_1141177526	88	0.00127055	0.000609403	0.037078	0.301167	0.98961	0.632646	1204/359937
Vitamin and/or mineral supplement use: Vitamin A	20084_475	90	-0.00567207	0.00272084	0.0370984	0.301167	0.891151	0.848449	496/50931
Workplace very dusty: Sometimes	22609_1	84	0.0213625	0.0102531	0.0372041	0.301486	0.845887	0.949826	31586/58379
Pulse wave peak to peak time	4196_irnt	77	-0.0400169	0.0192361	0.0374981	0.303327	0.791046	0.647112	118787
Sodium in urine	30530_irnt	56	0.0314007	0.0151144	0.0377517	0.304835	0.50521	0.0090093	350061
Breakfast cereal consumed	100760	85	-0.0278651	0.0134196	0.0378525	0.305106	0.809709	0.589972	34069/17358
Diagnoses - main ICD10: S52 Fracture of forearm	S52	89	-0.00257916	0.00124682	0.0385846	0.310455	0.887812	0.884347	5080/356114
Tobacco smoking: Occasionally	22506_112	87	0.0053385	0.00258366	0.0388044	0.311671	0.999929	0.976389	1374/89979
Illnesses of mother: Heart disease	20110_1	82	0.00924426	0.00447975	0.0390588	0.311976	0.644602	0.698975	66343/266623
Treatment/medication code: prochlorperazine	20003_1140868170	86	-0.000846117	0.000410063	0.0390764	0.311976	0.967435	0.894325	521/360620
Age started smoking in former smokers	2867_irnt	82	-0.0471382	0.0228468	0.039091	0.311976	0.582582	0.642228	88898
Diagnoses - main ICD10: O70 Perineal laceration during delivery	O70	88	-0.00193084	0.00093606	0.039138	0.311976	0.769225	0.62435	3077/358117
Cereal type: Oat cereal (e.g. Ready Brek, porridge)	1468_3	71	0.0133551	0.00647607	0.039186	0.311976	0.326327	0.359771	76351/223547
Treatment/medication code: quinine	20003_1140874420	85	0.00192682	0.000935917	0.0395185	0.313546	0.8822	0.849524	2429/358712
Diagnoses - main ICD10: L72 Follicular cysts of skin and subcutaneous tissue	L72	84	0.0029952	0.00145491	0.0395245	0.313546	0.758155	0.912996	6644/354550
Transient global amnesia	AMN2	89	-0.0006088	0.000295896	0.03964	0.313546	0.97216	0.22904	283/360911
Average total household income before tax	738	67	-0.0290836	0.0141369	0.0396596	0.313546	0.887541	0.0843093	311028
Treatment/medication code: frusemide	20003_1140866116	83	0.00101777	0.000495589	0.0400099	0.315765	0.92616	0.920654	624/360517
Mouth/teeth dental problems: Mouth ulcers	6149_1	76	-0.00785939	0.00383107	0.0402194	0.316545	0.981019	0.941038	36831/323010
Job coding: nurseryman, market gardener, horticulturist	22601_51122486	89	-0.00179464	0.000874927	0.0402482	0.316545	0.984291	0.49066	154/89712
Treatment/medication code: candesartan cilexetil	20003_1141156836	79	0.00247147	0.00120714	0.0406206	0.318498	0.967464	0.098367	3875/357266
Particulate matter air pollution (pm10); 2007	24019_irnt	77	-0.0218637	0.0106822	0.0406843	0.318498	0.576752	0.417972	355245
Other shoulder lesions	M13_SHOULDERNAS	85	0.000985772	0.000481753	0.0407348	0.318498	0.993144	0.534832	740/360454
Diagnoses - main ICD10: N45 Orchitis and epididymitis	N45	89	0.000895095	0.000437531	0.0407773	0.318498	0.971074	0.385406	605/360589
Mean signal-to-noise ratio (SNR), (right)	4244_irnt	85	-0.0378551	0.0185489	0.0412684	0.321397	0.961895	0.892498	116636
Job SOC coding: Horticultural trades	22617_5112	89	-0.00176012	0.000862547	0.0412901	0.321397	0.984358	0.487685	154/90995
Been in a confiding relationship as an adult	20522	83	-0.0496246	0.0244288	0.0422146	0.328031	0.832001	0.5073	115099
Job coding: dentist, dental surgeon, orthodontist, periodontist	22601_22153070	86	-0.00244583	0.00120578	0.0425164	0.329772	0.980655	0.44015	285/89581
Nitrogen dioxide air pollution; 2005	24016_raw	78	-0.213544	0.10531	0.042584	0.329772	0.682581	0.908726	356078
Body mass index (BMI)	23104_irnt	3	0.153134	0.0755654	0.0427123	0.330202	0.986845	0.897455	354831
Other bursopathies	M13_BURSOPATHY	87	0.000718635	0.00035481	0.0428257	0.330515	0.906425	0.907468	401/360793
Leisure/social activities: Sports club or gym	6160_1	72	0.0122303	0.00604211	0.0429521	0.330928	0.619978	0.395813	108473/251590
Oesophageal obstruction	K11_OESOBST	81	-0.00119008	0.00058827	0.0430713	0.331284	0.721025	0.741587	994/360200
Current employment status: In paid employment or self-employed	6142_1	78	-0.00897467	0.00444514	0.0434887	0.333226	0.518808	0.317887	205149/154782
Answered sexual history questions	2129	78	-0.00610966	0.00302796	0.0436174	0.333226	0.998593	0.650056	331404/29611
Body mass index (BMI)	21001_irnt	3	0.151327	0.0750088	0.0436479	0.333226	0.980491	0.886373	359983
Target heart rate achieved	6034	83	-0.0170085	0.00843074	0.0436496	0.333226	0.943001	0.689245	5554/48444
Non-cancer illness code, self-reported: urinary tract infection/kidney infection	20002_1196	85	-0.00147661	0.000732067	0.0436909	0.333226	0.987571	0.893178	1698/359443
Heel bone mineral density (BMD)	3148_irnt	60	0.0396549	0.0197196	0.0443318	0.337546	0.530063	0.735032	206496
Bell's palsy	G6_BELLPA	84	0.00066453	0.000331365	0.0449167	0.341427	0.94101	0.192359	338/360856
Diagnoses - main ICD10: G51 Facial nerve disorders	G51	81	0.000741944	0.000370239	0.0450742	0.342005	0.965798	0.0956864	375/360819
Other specified/unspecified disorders of tympanic membrane	H8_MYRINGNAS	86	-0.00045593	0.000227588	0.0451435	0.342005	0.991092	0.86825	162/361032
Trunk predicted mass	23130_irnt	11	0.0474954	0.0237184	0.0452347	0.342125	0.602803	0.170868	354494
Non-cancer illness code, self-reported: helicobacter pylori	20002_1442	87	0.00112003	0.000560083	0.0455269	0.343762	0.978719	0.836053	1005/360136
Diagnoses - main ICD10: R06 Abnormalities of breathing	R06	86	0.0023526	0.00117729	0.0456821	0.344361	0.402191	0.474312	4126/357068
Fortified wine intake	100720	89	-0.0156853	0.00786439	0.0461012	0.346944	0.850558	0.343793	51416
Osteoporosis	M13_OSTEOPOROSIS	84	-0.00108607	0.00054474	0.0461799	0.346961	0.949394	0.397751	933/360261
Diagnoses - main ICD10: D24 Benign neoplasm of breast	D24	86	-0.00119929	0.000601768	0.0462668	0.347039	0.934361	0.97443	1089/360105
Felt very upset when reminded of stressful experience in past month	20498	84	0.0325109	0.016327	0.046455	0.347876	0.580551	0.662475	117893
Non-cancer illness code, self-reported: colitis/not crohns or ulcerative colitis	20002_1459	87	0.00108626	0.000546093	0.0466848	0.348798	0.987924	0.321321	959/360182
Non-cancer illness code, self-reported: essential hypertension	20002_1072	88	0.00142545	0.000717015	0.0468087	0.348798	0.893777	0.890195	1658/359483
Non-cancer illness code, self-reported: gestational hypertension/pre-eclampsia	20002_1073	88	0.00142545	0.000717015	0.0468087	0.348798	0.893777	0.890195	-
Pain in limb	M13_LIMBPAIN	85	0.00229511	0.0011557	0.0470445	0.34998	0.953589	0.94907	3674/357520
Treatment/medication code: arthrotec tablet	20003_1140871266	84	0.000813521	0.000409807	0.0471294	0.350038	0.607706	0.764884	518/360623
Duration of vigorous activity	914_irnt	82	0.0290442	0.0146403	0.0472721	0.350524	0.806587	0.203874	196758
Leg pain when walking uphill or hurrying	5474	86	0.0373657	0.0188472	0.0474161	0.351018	0.980691	0.358021	17250/7747
Vitamin D (nmol/L)	30890_raw	69	-0.516857	0.260811	0.0475098	0.351139	0.512745	0.645625	329247
Diagnoses - main ICD10: J45 Asthma	J45	82	0.00165694	0.000837453	0.0478677	0.353209	0.942841	0.412356	1693/359501
6mm regularity index (left)	5162_raw	84	0.0999836	0.0505548	0.0479593	0.353311	0.996021	0.177634	40700
Destinations on discharge from hospital (recoded): Transfer within NHS provider: Medical specialty	41248_6005	83	0.00143844	0.000729468	0.0486211	0.357605	0.980194	0.175488	1658/357779
Felt distant from other people in past month	20496	88	0.0505523	0.0256558	0.0487917	0.358279	0.998635	0.790656	52822
Job SOC coding: Dental practitioners	22617_2215	88	-0.00233696	0.00118705	0.0489871	0.359133	0.940315	0.350789	291/90858
Type of fat/oil used in cooking: Very low fat polyunsaturated margarine	20090_372	84	0.00429226	0.00218104	0.0490691	0.359154	0.98856	0.197181	299/51128
Diseases of the blood and blood-forming organs and certain disorders involving the immune mechanism	III_BLOOD_IMMUN	84	0.00346544	0.0017647	0.0495587	0.361805	0.934882	0.66273	10095/351099
Size of white wine glass drunk: small (125ml)	20095_1	88	-0.0119149	0.00606828	0.0495907	0.361805	0.897847	0.497315	2559/48868
Non-cancer illness code, self-reported: thyroid problem (not cancer)	20002_1224	86	0.00107497	0.000548812	0.050146	0.365269	0.750438	0.118252	959/360182
Lateral epicondylitis	M13_LATERALEPICOND	84	-0.000800934	0.000409405	0.0504256	0.366544	0.989917	0.797377	525/360669
Cancer code, self-reported: stomach cancer	20001_1018	83	-0.000410162	0.000209724	0.0504974	0.366544	0.882746	0.336025	133/361008
Trunk fat-free mass	23129_irnt	11	0.046536	0.0238015	0.0505633	0.366544	0.591657	0.200228	354530
3mm asymmetry angle (left)	5111_raw	80	3.86428	1.98015	0.0509965	0.369094	0.997439	0.760812	73818
Type of accommodation lived in: Sheltered accommodation	670_4	86	0.00102294	0.00052471	0.0512327	0.369627	0.990409	0.903346	859/359229
Pulse wave reflection index	4195_irnt	82	0.0352523	0.0180825	0.051233	0.369627	0.594384	0.25366	118850
Treatment/medication code: dihydrocodeine	20003_1140884464	86	0.00123663	0.000634951	0.0514622	0.370691	0.856959	0.187161	1290/359851
6mm asymmetry angle (left)	5110_raw	81	4.4915	2.30894	0.0517428	0.372122	0.898739	0.140548	40683
Size of red wine glass drunk: small (125ml)	20096_1	88	-0.0128976	0.00664422	0.0522365	0.374606	0.939511	0.915225	3078/48349
Treatment/medication code: rosiglitazone 1mg / metformin 500mg tablet	20003_1141189090	85	0.000429317	0.000221179	0.0522533	0.374606	0.920511	0.775086	152/360989
Treatment/medication code: felodipine	20003_1140888646	84	0.00192545	0.000993614	0.052645	0.376819	0.941828	0.753066	3090/358051
Job coding: judge's or barrister's clerk, conveyancer, data protection officer, legal assistant or executive, coroner's officer, land registrar, tribunal member	22601_35203279	85	0.001617	0.000835021	0.0528092	0.376965	0.876966	0.0948247	137/89729
Treatment/medication code: beclomethasone	20003_1140884654	87	0.00131509	0.00067918	0.0528315	0.376965	0.966227	0.433538	1440/359701
Ever depressed for a whole week	4598	80	0.0185227	0.00957001	0.0529294	0.37707	0.645008	0.268841	63119/54586
Job coding: metal plate worker, boilermaker, plater-welder, caulker-burner, shipwright, riveter	22601_52142924	87	0.00163393	0.000844739	0.0530828	0.37757	0.993532	0.753296	142/89724
Diagnoses - main ICD10: Q18 Other congenital malformations of face and neck	Q18	82	-0.000353305	0.000182879	0.0533709	0.379025	0.784772	0.340457	102/361092
Age high blood pressure diagnosed	2966_irnt	79	-0.0382295	0.0198053	0.0535739	0.379872	0.934627	0.478157	87024
Treatment/medication code: citalopram	20003_1140921600	86	0.00271477	0.00140795	0.0538342	0.379938	0.738653	0.347789	6185/354956
Treatment/medication code: mirena 52mg intrauterine system	20003_1140921814	86	0.00271477	0.00140795	0.0538342	0.379938	0.738653	0.347789	-
Treatment/medication code: mirena 20mcg/24hrs intrauterine system	20003_1140921822	86	0.00271477	0.00140795	0.0538342	0.379938	0.738653	0.347789	-
Workplace very cold: Sometimes	22607_1	77	0.0213342	0.0110828	0.0542307	0.382017	0.83552	0.100273	42823/47677
Diagnoses - main ICD10: D11 Benign neoplasm of major salivary glands	D11	86	0.000687024	0.00035706	0.0543403	0.382017	0.997232	0.936905	376/360818
Treatment/medication code: cymalon cranberry 1.5g/5ml liquid	20003_1141200108	86	-0.000389578	0.000202506	0.0543815	0.382017	0.988228	0.238439	131/361010
Repeated disturbing thoughts of stressful experience in past month	20497	87	0.026515	0.0138034	0.0547428	0.383961	0.604841	0.434643	117900
Peripheral artery disease	I9_PAD	84	0.00122454	0.000637871	0.0548928	0.384419	0.994117	0.390505	1230/359964
Cancer code, self-reported: eye and/or adnexal cancer	20001_1030	89	0.000351757	0.000183362	0.055063	0.385017	0.877096	0.660122	109/361032
Treatment/medication code: multivitamins capsule	20003_1140909766	87	-0.000575319	0.000300481	0.0555358	0.38732	0.971009	0.0982741	288/360853
Treatment/medication code: gamolenic acid	20003_1140880072	85	-0.000362449	0.000189323	0.0555631	0.38732	0.96826	0.698026	111/361030
Barret oesophagus	K11_BARRET	87	0.00142082	0.000742704	0.0557428	0.387976	0.563479	0.117321	1791/359403
Non-cancer illness code, self-reported: hayfever/allergic rhinitis	20002_1387	86	-0.00478265	0.00250107	0.0558453	0.388095	0.863328	0.0158549	20667/340474
Diagnoses - main ICD10: M25 Other joint disorders, not elsewhere classified	M25	85	0.00297784	0.00155909	0.0561356	0.389516	0.995292	0.201134	7218/353976
Hair colour (natural, before greying): Black	1747_5	86	0.00418067	0.0021897	0.056231	0.389582	0.984383	0.975119	15809/344461
Treatment/medication code: bendrofluazide	20003_1140866122	84	0.00149271	0.000783233	0.0566726	0.392043	0.975213	0.107946	1922/359219
Treatment/medication code: salamol 100micrograms inhaler	20003_1140862086	86	0.00112265	0.000590044	0.0570853	0.394297	0.99013	0.343397	1112/360029
Cancer code, self-reported: larynx/throat cancer	20001_1006	84	-0.000570241	0.000299922	0.057263	0.394714	0.817721	0.797873	281/360860
Added milk to instant coffee	100260	81	0.0553478	0.0291172	0.0573197	0.394714	0.954001	0.288251	30297/21130
Reason for glasses/contact lenses: For long-sightedness, i.e. for distance and near, but particularly for near tasks like reading (called 'hypermetropia')	6147_2	85	0.00406583	0.00214037	0.0574863	0.39489	0.977054	0.881437	15091/345586
Smoking status: Current	20116_2	67	0.0073963	0.0038952	0.0575875	0.39489	0.777726	0.234032	37088/322618
Witnessed sudden violent death	20530	82	0.0124528	0.00655864	0.0576063	0.39489	0.913891	0.769586	15959/101903
Vitamin D (quantile)	30890_irnt	70	-0.0240001	0.012651	0.0578156	0.395728	0.355242	0.795336	329247
Job involves shift work	826	77	0.0241469	0.0127437	0.0581168	0.39719	0.96736	0.747164	204783
Diagnoses - main ICD10: Z51 Other medical care	Z51	89	0.000485929	0.000256816	0.058474	0.398418	0.999738	0.816894	211/360983
Non-cancer illness code, self-reported: heart valve problem/heart murmur	20002_1078	86	0.00165214	0.000873424	0.0585484	0.398418	0.837085	0.544583	2453/358688
Job SOC coding: Roundsmen/women and van salespersons	22617_7123	86	0.00223972	0.00118425	0.058589	0.398418	0.984562	0.419871	276/90873
Mother's age at death	3526_irnt	78	-0.0267297	0.0141433	0.0587693	0.398418	0.996993	0.440612	213636
Alcohol drinker status: Current	20117_2	71	-0.00562558	0.00297675	0.0587795	0.398418	0.780855	0.613265	336919/23807
How are people in household related to participant: Husband, wife or partner	6141_1	80	-0.00926562	0.00490371	0.0588233	0.398418	0.700195	0.407581	265738/93225
Treatment/medication code: isosorbide mononitrate	20003_1140860954	81	0.00119068	0.000630699	0.059042	0.399303	0.957127	0.409154	1189/359952
Waking too early	20535	83	-0.0246564	0.0130703	0.0592351	0.400013	0.980473	0.922141	34528/11012
Home area population density - urban or rural: Scotland - Accessible Rural	20118_16	85	-0.001193	0.000632933	0.0594474	0.40085	0.98672	0.54785	1230/356482
Alcohol drinker status: Never	20117_0	79	0.00362931	0.00192754	0.0597182	0.401678	0.896284	0.656948	11243/349483
Perichondritis of external ear	H8_PERCHRONDR	84	0.000557877	0.000296325	0.0597472	0.401678	0.984483	0.561387	274/360920
Number of triplets attempted (left)	4269	81	-0.00892267	0.00474526	0.0600629	0.402689	0.987614	0.975101	117852
Mental health problems ever diagnosed by a professional: Depression	20544_11	83	0.0144347	0.00767846	0.0601224	0.402689	0.877891	0.874948	25087/92695
Diagnoses - main ICD10: K11 Diseases of salivary glands	K11	85	0.000957505	0.000509567	0.0602369	0.402689	0.868571	0.498864	758/360436
Job coding: bar staff, cellarman (public house)	22601_92253391	84	-0.0033477	0.00178169	0.0602526	0.402689	0.937861	0.774522	598/89268
Diagnoses - main ICD10: C15 Malignant neoplasm of oesophagus	C15	89	0.000813669	0.000433264	0.0603814	0.402957	0.887294	0.40739	519/360675
Retinol	100018_raw	86	-10.8028	5.75544	0.060522	0.403288	0.6692	0.228614	49890
Diagnoses - main ICD10: R07 Pain in throat and chest	R07	73	0.00547014	0.00291608	0.0606754	0.403288	0.399626	0.0450053	24530/336664
Forced expiratory volume in 1-second (FEV1)	3063_raw	62	-0.014848	0.00791603	0.0606975	0.403288	0.322111	0.329231	329404
Any mental disorder, or suicide (or attempt)	KRA_PSY_ANYMENTAL_SUICID	82	-0.000406576	0.000216878	0.0608369	0.403622	0.971567	0.544666	123/361071
Cervicalgia	M13_CERVICALGIA	89	-0.00106254	0.000567559	0.0611902	0.405374	0.796881	0.582138	1049/360145
Lymphomas	C_LYMPHOMA	86	0.00142816	0.000763233	0.0613179	0.405628	0.996284	0.977696	1752/359442
Forced expiratory volume in 1-second (FEV1)	3063_irnt	59	-0.019182	0.0102663	0.0617003	0.406797	0.366417	0.255405	329404
Other hammer toe(s) (acquired)	M13_HAMMERTOE	82	0.00104108	0.000557236	0.0617209	0.406797	0.856687	0.350598	838/360356
Pulse wave reflection index	4195_raw	89	1.02032	0.546398	0.0618509	0.406797	0.643011	0.428307	118850
Other pulmonary heart/vessel disease	I9_PULMOTHHD	88	0.000426225	0.000228252	0.0618532	0.406797	0.990084	0.358372	167/361027
Job coding: manager in construction, clerk of works, site manager, contracts manager, highways manager	22601_11222591	85	0.00428064	0.00229362	0.0619962	0.406854	0.990719	0.503477	1029/88837
Other and unspecified dermatitis	L12_DERM_NAS	88	0.000597919	0.000320538	0.0621308	0.406854	0.980368	0.893926	320/360874
Ever had prolonged loss of interest in normal activities	20441	81	0.017094	0.009165	0.0621613	0.406854	0.56641	0.813743	46330/71397
Trochanteric bursitis	M13_TROCHANTERICBURSITIS	85	0.000715124	0.000383502	0.0622205	0.406854	0.890092	0.976163	444/360750
Mean signal-to-noise ratio (SNR), (right)	4244_raw	85	-229.799	123.4	0.0625723	0.407381	0.923686	0.32826	116636
Treatment/medication code: syndol tablet	20003_1140856342	84	-0.000566689	0.00030441	0.0626601	0.407381	0.977312	0.693452	289/360852
Treatment/medication code: depo-provera 50mg/1ml injection	20003_1140857620	84	-0.000566689	0.00030441	0.0626601	0.407381	0.977312	0.693452	-
Treatment/medication code: prempak 0.625 tablet	20003_1140857636	84	-0.000566689	0.00030441	0.0626601	0.407381	0.977312	0.693452	-
Treatment/medication code: tiotropium	20003_1141182628	85	0.00102427	0.000550796	0.062939	0.407859	0.925583	0.698257	922/360219
Used an inhaler for chest within last hour	3090	81	0.00182409	0.000980983	0.0629639	0.407859	0.999353	0.895206	2424/329201
White blood cell (leukocyte) count	30000_raw	59	0.055617	0.029915	0.0630033	0.407859	0.319591	0.422773	350470
Type 1 diabetes without complications	E4_DM1NOCOMP	86	0.000531141	0.000286142	0.0634232	0.409992	0.725727	0.726344	247/360947
Hypertrophic disorders of skin	L12_HYPERTROPHICSKIN	87	0.000825127	0.000445149	0.0637968	0.410284	0.963942	0.766713	629/360565
Diagnoses - main ICD10: L91 Hypertrophic disorders of skin	L91	87	0.000825127	0.000445149	0.0637968	0.410284	0.963942	0.766713	615/360579
Diagnoses - main ICD10: H35 Other retinal disorders	H35	85	0.00132985	0.000717477	0.0638098	0.410284	0.966015	0.838825	1551/359643
Other specific joint derangements/joint disorders	M13_JOINTOTH	84	0.00295974	0.00159696	0.06383	0.410284	0.98308	0.206668	7943/353251
Reason for reducing amount of alcohol drunk: Health precaution	2664_3	78	-0.0160162	0.00864479	0.0639247	0.410312	0.489942	0.0265121	43868/90165
Job coding: broker, financial/insurance broker, foreign exchange dealer, ship/marine broker, stockbroker, commodity trader	22601_35323265	84	-0.00196245	0.00105981	0.0640696	0.41064	0.860893	0.349488	216/89650
Diagnoses - main ICD10: M95 Other acquired deformities of musculoskeletal system and connective tissue	M95	86	-0.000471085	0.00025465	0.0643236	0.41064	0.980737	0.568511	198/360996
Diagnoses - main ICD10: M72 Fibroblastic disorders	M72	83	-0.00201424	0.00108899	0.0643658	0.41064	0.993494	0.695169	3193/358001
Diagnoses - main ICD10: I85 Oesophageal varices	I85	85	0.000632072	0.000341842	0.0644558	0.41064	0.971248	0.238712	281/360913
Cardiomyopathy, other and unspecified	I9_CARDMYOOTH	85	0.000424058	0.000229381	0.0645	0.41064	0.943648	0.400309	164/361030
Dried fruit intake	1319	67	-0.0200275	0.010834	0.0645188	0.41064	0.64711	0.216292	329134
Pulse wave peak to peak time	4196_raw	82	-2.52563	1.36766	0.064794	0.411814	0.650175	0.494938	118787
Qualifications: A levels/AS levels or equivalent	6138_2	70	-0.0101971	0.00553492	0.0654285	0.415265	0.297863	0.00587773	98304/259245
Cereal intake	1458	69	-0.0206572	0.0112708	0.0668302	0.423569	0.666879	0.478724	345019
Diagnoses - main ICD10: Z50 Care involving use of rehabilitation procedures	Z50	86	0.000483102	0.000263855	0.0671102	0.42475	0.820859	0.751511	218/360976
Job involves mainly walking or standing	806	71	0.0313006	0.0171241	0.0675683	0.427054	0.379163	0.956052	204956
Treatment/medication code: bisacodyl	20003_1140865786	87	0.000383953	0.000210359	0.0679673	0.428798	0.96196	0.784812	140/361001
Non-cancer illness code, self-reported: pneumonia	20002_1398	85	-0.00252145	0.00138178	0.0680331	0.428798	0.916526	0.490071	5182/355959
Secondary polycythaemia	D3_SCNDPOLYCYTHAEMIA	84	0.000410921	0.000225332	0.0682081	0.429304	0.992807	0.460919	159/361035
Non-cancer illness code, self-reported: meniere's disease	20002_1421	87	-0.00103009	0.000565133	0.0683434	0.42956	0.964807	0.918363	1031/360110
Impedance of arm (right)	23109_irnt	14	-0.0507736	0.0278923	0.0687061	0.430779	0.174945	0.340835	354792
Diagnoses - main ICD10: K92 Other diseases of digestive system	K92	79	0.00264566	0.00145446	0.0689122	0.430779	0.92817	0.218189	5019/356175
Illnesses of mother: Lung cancer	20110_3	84	0.00427936	0.00235273	0.0689288	0.430779	0.996084	0.734851	13689/317000
Treatment/medication code: prednisolone	20003_1140874930	87	0.00148066	0.000814212	0.0689856	0.430779	0.980219	0.271756	2103/359038
Job coding: welder, fitter-welder	22601_52152925	88	0.00173218	0.000952613	0.069012	0.430779	0.977529	0.440796	181/89685
Diagnoses - main ICD10: J18 Pneumonia, organism unspecified	J18	85	0.0023386	0.00128816	0.0694528	0.432935	0.962939	0.236448	4630/356564
Job SOC coding: Senior officials of special interest organisations	22617_1114	88	-0.00577336	0.00318152	0.0695774	0.433117	0.847554	0.946551	2125/89024
Work hours - lumped category: 15 to less-than-20 hours	22604_1	88	-0.0139932	0.00771868	0.0698477	0.434204	0.951365	0.81166	10086/65091
Diagnoses - main ICD10: M47 Spondylosis	M47	86	0.00154196	0.000852406	0.0704585	0.43665	0.998267	0.987726	2004/359190
Treatment/medication code: moxonidine	20003_1140928284	79	0.000593537	0.000328194	0.0705298	0.43665	0.954755	0.531127	311/360830
Treatment/medication code: zumenon 1mg tablet	20003_1140928878	79	0.000593537	0.000328194	0.0705298	0.43665	0.954755	0.531127	-
Non-cancer illness code, self-reported: other neurological problem	20002_1434	88	0.00125335	0.000693706	0.0708023	0.437722	0.946407	0.646287	1508/359633
Diagnoses - main ICD10: T81 Complications of procedures, not elsewhere classified	T81	87	0.00239577	0.00132646	0.0708959	0.437722	0.610068	0.540176	5550/355644
Other specified and unspecified retinal disorders	H7_RETINANAS	88	0.000691976	0.0003837	0.0713209	0.439748	0.988596	0.21165	470/360724
Non-cancer illness code, self-reported: rheumatic fever	20002_1479	84	0.00105551	0.00058574	0.0715451	0.440532	0.980069	0.901576	1061/360080
Ever unenthusiastic/disinterested for a whole week	4631	77	0.0171216	0.00952141	0.0721416	0.443603	0.921879	0.687948	42374/72771
Treatment/medication code: paroxetine	20003_1140867888	85	0.00111148	0.000619156	0.0726286	0.445453	0.91575	0.692581	1204/359937
Treatment/medication code: gtn 400micrograms spray	20003_1140851812	86	0.000931771	0.000519171	0.0726969	0.445453	0.888154	0.7552	849/360292
Other and unspecified hypertrophic disorders of skin	L12_HYPERTROPHICNAS	86	0.00069475	0.00038716	0.0727371	0.445453	0.953162	0.622781	478/360716
Belittlement by partner or ex-partner as an adult	20521	87	0.0301435	0.0168045	0.07285	0.445543	0.814791	0.389501	117741
Fibroblastic disorders	M13_FIBROBLASTIC	83	-0.00193907	0.00108247	0.0732407	0.44733	0.991814	0.647007	3190/358004
Bread type: Other type of bread	1448_4	85	0.00388284	0.00217036	0.0736099	0.448981	0.88527	0.663824	14441/333983
#Deforming dorsopathies	M13_DEFORMDORSO	88	0.000947459	0.000530365	0.0740301	0.450938	0.726875	0.36395	909/360285
Underlying (primary) cause of death: ICD10: C50.9 Breast, unspecified	40001_C509	85	-0.0262672	0.0147102	0.0741558	0.451098	0.987031	0.681505	511/8581
Tea consumed	100390	78	-0.0216	0.0121152	0.0746041	0.451205	0.817417	0.151763	41078/10349
Non-cancer illness code, self-reported: depression	20002_1286	81	0.00483231	0.00271116	0.0746877	0.451205	0.471576	0.249249	20648/340493
Hair colour (natural, before greying): Dark brown	1747_4	80	0.00947899	0.00531964	0.0747675	0.451205	0.592028	0.390292	134627/225643
Home area population density - urban or rural: Scotland - Large Urban Area	20118_11	82	-0.00415095	0.00232985	0.0748085	0.451205	0.924437	0.143865	20931/336781
Treatment/medication code: erythromycin	20003_1140873608	85	-0.00054402	0.00030538	0.0748381	0.451205	0.653457	0.0702724	284/360857
Non-accidental death in close genetic family	4501	86	0.0150453	0.00844911	0.0749629	0.451205	0.89695	0.252587	31044/82661
Bipolar and major depression status: No Bipolar or Depression	20126_0	79	-0.0189895	0.0106643	0.0749672	0.451205	0.782763	0.960457	62825/24070
Systolic blood pressure, automated reading	4080_irnt	58	0.0244887	0.0137526	0.0749689	0.451205	0.358928	0.289149	340159
Diagnoses - main ICD10: N43 Hydrocele and spermatocele	N43	83	-0.00100547	0.00056516	0.075225	0.452147	0.926959	0.12184	884/360310
Severity of manic/irritable episodes	5674	83	-0.0363175	0.0204276	0.0754261	0.452756	0.975751	0.765405	15216/5768
Frequency of other exercises in last 4 weeks	3637	84	0.0352288	0.019851	0.0759546	0.454778	0.794178	0.190874	172505
Current employment status: Retired	6142_2	84	0.00664169	0.00374263	0.0759634	0.454778	0.300321	0.451916	132931/227000
Achalasia of cardia	K11_ACHAL	84	-0.000346517	0.000195371	0.0761232	0.455135	0.90764	0.970042	119/361075
Frequency of memory loss due to drinking alcohol in last year	20408	85	-0.023117	0.013049	0.0764686	0.455467	0.66307	0.731366	65029
Mental health problems ever diagnosed by a professional: Panic attacks	20544_6	83	0.00768704	0.00433975	0.0765093	0.455467	0.909868	0.365401	6518/111204
Treatment/medication code: sumatriptan	20003_1140884412	84	-0.00100853	0.000569375	0.0765115	0.455467	0.591978	0.113591	986/360155
Diagnoses - main ICD10: I83 Varicose veins of lower extremities	I83	83	0.00299155	0.0016893	0.0765803	0.455467	0.985607	0.693677	8763/352431
Completion status of test: Fully completed	6020_1	86	0.0123217	0.00696357	0.0768194	0.456291	0.975242	0.856005	50215/3792
Treatment/medication code: diclofenac	20003_1140884488	83	0.0027682	0.00156888	0.0776566	0.460661	0.991698	0.140415	7545/353596
Treatment/medication code: solpadol caplet	20003_1140871688	88	0.000537086	0.000304741	0.0779961	0.462071	0.61417	0.37482	300/360841
Age of stopping smoking	22507_irnt	84	0.0622313	0.0353371	0.0782258	0.462828	0.930058	0.356596	33335
Non-cancer illness code, self-reported: emphysema/chronic bronchitis	20002_1113	86	0.00220726	0.00125556	0.0787486	0.465289	0.565068	0.43294	5031/356110
Job coding: chef, cook, caterer	22601_54342896	87	0.00229275	0.00130461	0.0788469	0.465289	0.99713	0.564647	337/89529
Job SOC coding: Customer care occupations	22617_7212	86	0.00499306	0.00284237	0.0789769	0.465451	0.964627	0.464499	1683/89466
Job SOC coding: Directors and chief executives of major organisations	22617_1112	88	0.00647309	0.0036867	0.0791237	0.465711	0.986604	0.914697	2789/88360
Age high blood pressure diagnosed	2966_raw	80	-0.349348	0.199427	0.0798154	0.467969	0.938273	0.746343	87024
Pain type(s) experienced in last month: None of the above	6159_100	69	-0.0101001	0.00576684	0.079875	0.467969	0.564117	0.863063	145514/214877
Waist circumference	48_raw	3	1.77259	1.01211	0.0798806	0.467969	0.60117	0.715828	360564
Miserableness	1930	71	0.0102464	0.00585565	0.0801478	0.467969	0.469833	0.579616	151752/203430
Diagnoses - main ICD10: E10 Insulin-dependent diabetes mellitus	E10	88	0.000750999	0.000429222	0.0801743	0.467969	0.879506	0.729154	470/360724
Job coding: public relations officer, press officer, information officer	22601_34333162	82	-0.00151051	0.000863318	0.0801776	0.467969	0.846027	0.996426	120/89746
Illnesses of siblings: Heart disease	20111_1	75	0.00716802	0.00409752	0.0802292	0.467969	0.837685	0.875442	28696/252088
Treatment/medication code: risedronate sodium	20003_1141175684	88	-0.000881181	0.000504178	0.0805062	0.46847	0.986043	0.312711	718/360423
Job SOC coding: Collector salespersons and credit agents	22617_7121	83	0.00370015	0.00211719	0.0805216	0.46847	0.846128	0.338665	831/90318
Heel Broadband ultrasound attenuation, direct entry	3144_raw	61	0.639662	0.366288	0.0807526	0.469213	0.754875	0.51183	206576
Non-cancer illness code, self-reported: nasal polyps	20002_1417	85	0.0012445	0.000713816	0.0812551	0.470919	0.961626	0.706305	1587/359554
Diagnoses - main ICD10: O35 Maternal care for known or suspected foetal abnormality and damage	O35	85	-0.000329214	0.000188879	0.0813353	0.470919	0.946003	0.33104	106/361088
Age started smoking in former smokers	2867_raw	85	-0.136942	0.0785731	0.0813575	0.470919	0.604677	0.779705	88898
Private healthcare	4674	86	0.0214287	0.0123045	0.0815913	0.47167	0.94946	0.564026	119300
Restless during period of worst anxiety	20426	87	0.0295187	0.0169747	0.0820379	0.473174	0.999414	0.973545	20328/13536
Number of night shifts worked monthly during mixed shift periods	22643_irnt	85	0.0794864	0.0457243	0.0821429	0.473174	0.877114	0.487609	19998
Job coding: sewing machinist	22601_81372713	87	-0.00258096	0.00148494	0.0821939	0.473174	0.994003	0.813051	434/89432
6mm cylindrical power (right)	5117_raw	88	-0.0292254	0.0168187	0.0822685	0.473174	0.981967	0.65627	66256
Why stopped smoking: Illness or ill health	6157_1	82	0.0124587	0.00718408	0.0828799	0.476087	0.883207	0.311179	10637/77879
Malignant neoplasm of cervix uteri	C3_CERVIX_UTERI	89	-0.000583647	0.000337028	0.0833186	0.477203	0.995916	0.35715	368/360826
Malignant neoplasm of cervix uteri	C_CERVIX_UTERI	89	-0.000583647	0.000337028	0.0833186	0.477203	0.995916	0.35715	368/360826
Type of fat/oil used in cooking: Very low fat olive spread	20090_366	84	0.00262936	0.00151868	0.0833895	0.477203	0.966976	0.911041	141/51286
Type 1 diabetes	E4_DM1	88	0.000744649	0.000430327	0.0835544	0.477544	0.908288	0.775947	583/360611
Treatment/medication code: vitamin b6 preparation	20003_1140909874	85	-0.000644635	0.000373011	0.0839537	0.479222	0.975204	0.429998	440/360701
Non-cancer illness code, self-reported: fracture upper arm / humerus / elbow	20002_1633	86	-0.000846618	0.000490428	0.0842964	0.480574	0.998331	0.345966	764/360377
Treatment/medication code: glyceryl trinitrate	20003_1140860834	84	0.00111084	0.000643792	0.0844429	0.480805	0.824185	0.194616	1111/360030
Treatment/medication code: b12 - hydroxocobalamin prep	20003_1140910494	83	0.000529123	0.000307057	0.0848508	0.482523	0.972347	0.785788	291/360850
Type milk consumed: did not have milk	100920_0	84	0.0106111	0.00616664	0.085301	0.484476	0.96138	0.0483796	2529/48898
Treatment/medication code: methotrexate	20003_1140869848	86	0.00133034	0.000773591	0.0854876	0.484929	0.865869	0.788836	1918/359223
Job SOC coding: Production, works and maintenance managers	22617_1121	88	0.00362753	0.00211147	0.0857941	0.486059	0.945704	0.628531	931/90218
Treatment/medication code: sodium warfarin	20003_1140910832	88	0.000573557	0.000334105	0.0860345	0.486814	0.940628	0.691914	314/360827
Hypertensive heart and/or renal disease	I9_HYPTENSHR	87	0.000591694	0.000344862	0.0862094	0.487066	0.998921	0.672958	376/360818
Index of best refractometry result (left)	5276	89	-0.0321584	0.0187482	0.0862937	0.487066	0.965331	0.71708	77739
6mm cylindrical power angle (right)	5114_irnt	84	-0.0458952	0.0267863	0.0866419	0.487891	0.957164	0.585315	66237
Treatment/medication code: salbutamol	20003_1140881856	84	0.00202411	0.0011814	0.086655	0.487891	0.604288	0.101058	4305/356836
Vitamin and/or mineral supplement use: Multivitamin with calcium	20084_470	88	-0.00367507	0.00214692	0.0869364	0.488869	0.952809	0.756254	301/51126
Hair colour (natural, before greying): Red	1747_2	89	0.00379085	0.0022225	0.0880699	0.49463	0.772233	0.769084	16615/343655
Job SOC coding: Local government clerical officers and assistants	22617_4113	88	0.00804433	0.00472073	0.0883729	0.495718	0.890235	0.618923	4823/86326
Job coding: aircraft pilot, flight engineer, aircraft navigator, helicopter pilot	22601_35122636	84	-0.00128867	0.000757458	0.0888856	0.497809	0.744183	0.626066	104/89762
Bronchitis	BRONCHITIS	89	0.0019765	0.00116204	0.0889649	0.497809	0.98726	0.402599	4283/356911
Leg pain when standing still or sitting	5452	87	0.032913	0.0193788	0.089432	0.499362	0.882382	0.966796	16009/9148
Job SOC coding: Communication operators	22617_4142	86	0.00243395	0.00143382	0.0895977	0.499362	0.997501	0.56516	412/90737
Impedance of arm (right)	23109_raw	15	-2.56848	1.51338	0.0896637	0.499362	0.134301	0.31074	354792
Treatment/medication code: ipratropium	20003_1140883548	88	0.000660479	0.000389187	0.0896827	0.499362	0.756268	0.704071	476/360665
Job coding: roundsman or woman, van salesperson, ice cream seller, milkman, mobile shop salesperson	22601_71233339	85	0.00203243	0.00119815	0.0898291	0.499501	0.986724	0.366206	273/89593
Ohter specific/unspecified arthritis	M13_ARTHRITISNAS	88	0.000980533	0.00057822	0.0899278	0.499501	0.983778	0.504188	1082/360112
AV-block	I9_AVBLOCK	88	0.000733193	0.000432791	0.090245	0.50065	0.837316	0.494247	609/360585
Years since last cervical smear test	2704	82	0.0212292	0.0125361	0.0903712	0.500738	0.94079	0.218174	149196
Job code - deduced: Marketing and sales managers	20024_1132	87	0.0154101	0.00910841	0.0906735	0.5018	0.698129	0.668864	203/9704
Doctor diagnosed bronchiectasis	22134	88	-0.00333475	0.00197218	0.0908573	0.501835	0.9997	0.997492	819/90968
Treatment/medication code: dicloflex 25mg e/c tablet	20003_1140921828	82	0.000708153	0.000418861	0.0909009	0.501835	0.823419	0.854272	430/360711
Type of meals eaten: Home cooked meals	20089_465	86	-0.019128	0.0113222	0.091138	0.502533	0.752184	0.818894	41042/10385
Diagnoses - main ICD10: I24 Other acute ischaemic heart diseases	I24	89	0.000693815	0.000411124	0.0914871	0.503563	0.886174	0.805136	487/360707
6mm weak meridian angle (right)	5101_irnt	84	-0.0451893	0.0267821	0.0915468	0.503563	0.945546	0.612379	66256
How are people in household related to participant: Grandparent	6141_5	83	-0.000312855	0.000185499	0.0916874	0.503726	0.862136	0.679808	102/358861
Never eat eggs, dairy, wheat, sugar: Sugar or foods/drinks containing sugar	6144_4	58	0.0096574	0.00572881	0.0918418	0.503964	0.671971	0.905018	67292/292485
Diagnoses - main ICD10: N30 Cystitis	N30	90	-0.00120818	0.000718501	0.0926595	0.507324	0.893338	0.144044	1575/359619
GI-bleeding	K11_GIBLEEDING	84	0.00218513	0.00129956	0.0926777	0.507324	0.720896	0.00803885	5235/355959
Non-cancer illness code, self-reported: chronic skin ulcers	20002_1455	84	0.000332201	0.000197706	0.0929028	0.507543	0.916399	0.92595	123/361018
Comparative height size at age 10	1697	42	0.0213029	0.0126871	0.0931339	0.507543	0.667023	0.22369	355331
Treatment/medication code: salazopyrin 500mg tablet	20003_1140865670	86	0.000460986	0.000274633	0.0932395	0.507543	0.980905	0.475234	233/360908
Job coding: director or chief executive of private organisation/company, company chairman or president, general manager	22601_11123211	89	0.00605776	0.00361107	0.0934344	0.507543	0.981965	0.421846	2711/87155
Had other major operations	2844	81	0.0123044	0.00734408	0.0938528	0.507543	0.351647	0.131684	129435/63035
Number of full sisters	1883	78	0.0147005	0.00877473	0.0938712	0.507543	0.816814	0.317128	355390
Ever had same-sex intercourse	2159	81	0.00351213	0.00209646	0.0938816	0.507543	0.876227	0.673815	11109/315740
Diagnosed with life-threatening illness	20528	83	0.0117072	0.00698847	0.0938914	0.507543	0.913481	0.944407	19291/98326
Diagnoses - main ICD10: H72 Perforation of tympanic membrane	H72	87	0.000771334	0.000460461	0.0939078	0.507543	0.929003	0.925602	642/360552
Haemoglobin concentration	30020_raw	63	0.0204872	0.0122307	0.0939217	0.507543	0.785938	0.260394	350474
Non-cancer illness code, self-reported: irregular heart beat	20002_1485	88	-0.000700106	0.000418064	0.0940052	0.507543	0.967946	0.799363	565/360576
Job SOC coding: Telephonists	22617_4141	86	0.00321114	0.00191905	0.0942678	0.507543	0.845409	0.521127	660/90489
Diagnoses - main ICD10: S01 Open wound of head	S01	85	0.00132268	0.000790486	0.0942789	0.507543	0.992226	0.217604	1694/359500
Detention categories: Informal, not formally detained	41215_0	86	0.00476756	0.00284933	0.0942836	0.507543	0.830952	0.852098	28228/332966
Treatment/medication code: zydol 50mg capsule	20003_1140865000	87	0.000317386	0.000189796	0.094475	0.507971	0.988163	0.411283	113/361028
Diagnoses - main ICD10: F31 Bipolar affective disorder	F31	90	-0.00059979	0.000358919	0.094702	0.508589	0.510346	0.378336	371/360823
Job coding: local government administrative officer or assistant or clerk	22601_41133206	88	0.00793516	0.00475124	0.0948947	0.50889	0.93785	0.575214	4748/85118
Exposure to tobacco smoke at home	1269	83	0.00808929	0.0048455	0.0950293	0.50889	0.941697	0.100323	326676
Type of fat/oil used in cooking: Unknown olive spread	20090_370	89	-0.00273949	0.00164178	0.0951948	0.50889	0.997623	0.396828	172/51255
Death due to cardiac causes	I9_K_CARDIAC	86	0.00118732	0.000711586	0.0952066	0.50889	0.972317	0.513547	1597/359597
Non-cancer illness code, self-reported: hiv/aids	20002_1439	79	-0.000531222	0.00031853	0.0953691	0.509159	0.99174	0.793364	285/360856
Illness, injury, bereavement, stress in last 2 years: Financial difficulties	6145_6	78	0.00635723	0.00381337	0.0954964	0.509239	0.231899	0.430626	40670/318166
Diagnoses - main ICD10: R93 Abnormal findings on diagnostic imaging of other body structures	R93	89	0.00103821	0.00062407	0.0961891	0.512331	0.917471	0.269512	1217/359977
Nitrogen dioxide air pollution; 2005	24016_irnt	81	-0.0181837	0.0109352	0.0963389	0.512528	0.792858	0.967152	356078
Diagnoses - main ICD10: S46 Injury of muscle and tendon at shoulder and upper arm level	S46	83	0.000361242	0.000217533	0.0967882	0.514315	0.917079	0.457121	141/361053
3mm cylindrical power (right)	5116_raw	83	-0.0257301	0.0155101	0.0971313	0.515534	0.603877	0.800292	75410
Treatment/medication code: salmeterol	20003_1140862144	85	0.000930599	0.000561222	0.0972841	0.515742	0.993828	0.233178	979/360162
Substance of prescription or over-the-counter medication addiction: A sedative, benzodiazepine or sleeping tablet	20551_1	84	0.00195783	0.00118122	0.0974268	0.515818	0.950628	0.847459	439/116307
Non-cancer illness code, self-reported: svt / supraventricular tachycardia	20002_1487	88	-0.000404801	0.000244333	0.0975692	0.515818	0.978622	0.995907	189/360952
Diagnoses - main ICD10: D86 Sarcoidosis	D86	83	0.000409926	0.000247479	0.0976393	0.515818	0.984658	0.252449	170/361024
Endometriosis of uterus	ENDOMETRIOSIS_UTERUS	86	0.00066417	0.000401299	0.0979142	0.516668	0.917545	0.882483	505/360689
Arterial embolism and thrombosis	I9_ARTEMBTHR	86	0.000710179	0.000429411	0.0981591	0.517231	0.997895	0.608965	578/360616
Job coding: police officer (inspector or above)	22601_11723441	88	0.00220933	0.00133623	0.0982489	0.517231	0.990095	0.873732	359/89507
Illnesses of adopted mother: Heart disease	20113_1	89	0.0786505	0.0476924	0.099123	0.521228	0.999603	0.410066	697/2307
Treatment/medication code: pariet 10mg e/c tablet	20003_1141168590	87	-0.000451535	0.000274103	0.099493	0.522569	0.936111	0.565351	239/360902
Diagnoses - main ICD10: T79 Certain early complications of trauma, not elsewhere classified	T79	88	0.000421353	0.000255984	0.0997604	0.522867	0.977086	0.801251	205/360989
Average monthly fortified wine intake	4451	89	-0.0275825	0.0167581	0.0997803	0.522867	0.993494	0.435193	26328
Treatment/medication code: iron sulphate	20003_1140910548	83	0.00038772	0.000235951	0.100337	0.52492	0.943978	0.613838	170/360971
Job SOC coding: Transport and distribution clerks	22617_4134	89	0.00240243	0.00146255	0.100459	0.52492	0.943312	0.827745	440/90709
Illnesses of father: Lung cancer	20107_3	81	0.00580919	0.0035387	0.10067	0.52492	0.972865	0.0855476	29206/284866
Spread type: Butter/spreadable butter	1428_1	67	-0.0118662	0.00722926	0.100712	0.52492	0.241223	0.767496	131190/229101
Nitrogen dioxide air pollution; 2007	24018_raw	78	-0.184592	0.112483	0.100784	0.52492	0.424564	0.405684	356078
Other diseases of the digestive system	K11_OTHDIG	84	0.00243212	0.0014828	0.10096	0.52492	0.803204	0.0354677	7063/354131
Treatment/medication code: tramacet 325mg/37.5mg tablet	20003_1141190960	89	-0.000320223	0.000195245	0.100982	0.52492	0.983217	0.743959	124/361017
Underlying (primary) cause of death: ICD10: C15.9 Oesophagus, unspecified	40001_C159	89	0.0192713	0.0117614	0.101314	0.526046	0.956185	0.256251	296/8796
Diagnoses - main ICD10: M43 Other deforming dorsopathies	M43	86	0.000753703	0.000461376	0.102343	0.530051	0.994946	0.429715	617/360577
Treatment/medication code: ranitidine	20003_1140879406	85	0.00223819	0.0013704	0.102421	0.530051	0.909299	0.953368	5935/355206
Maximum workload during fitness test	6032_raw	80	-1.34773	0.825325	0.102477	0.530051	0.922738	0.711939	53998
Diagnoses - main ICD10: I44 Atrioventricular and left bundle-branch block	I44	87	0.000788261	0.000482825	0.102553	0.530051	0.898941	0.632832	651/360543
Diagnoses - main ICD10: M45 Ankylosing spondylitis	M45	86	0.000362062	0.000222009	0.102923	0.531358	0.981012	0.823769	146/361048
Weight	21002_raw	4	2.1772	1.33621	0.103232	0.532158	0.177924	0.764347	360116
Diagnoses - main ICD10: K63 Other diseases of intestine	K63	86	0.00263526	0.00161771	0.103312	0.532158	0.759603	0.935767	8041/353153
Job coding: filing clerk, records assistant/clerk, technical clerk, lottery clerk, courts administrator, checker, census enumerator, progress/document controller	22601_41313317	85	0.00180657	0.0011099	0.103592	0.532993	0.887839	0.962483	228/89638
Treatment/medication code: salmeterol+fluticasone propionate	20003_1141164086	86	0.000739909	0.000454887	0.103827	0.533383	0.962519	0.514765	656/360485
Diagnoses - main ICD10: S30 Superficial injury of abdomen, lower back and pelvis	S30	83	0.000481353	0.00029603	0.103944	0.533383	0.978126	0.263657	246/360948
Job SOC coding: Electrical/electronics engineers n.e.c.	22617_5249	84	-0.0026808	0.00165007	0.104235	0.533383	0.99031	0.592322	546/90603
Diagnoses - main ICD10: H81 Disorders of vestibular function	H81	88	-0.000553612	0.000340787	0.104267	0.533383	0.975934	0.141643	341/360853
Disorders of vestibular function (Vertigo)	H8_VERTIGO	88	-0.000553612	0.000340787	0.104267	0.533383	0.975934	0.141643	369/360825
Nucleated red blood cell percentage	30230	87	-0.00275227	0.00169474	0.104373	0.533383	0.966169	0.331345	349845
Diagnoses - main ICD10: T83 Complications of genito-urinary prosthetic devices, implants and grafts	T83	86	0.000828076	0.00051023	0.104601	0.533789	0.774757	0.953895	726/360468
Bipolar and major depression status: Bipolar II Disorder	20126_2	87	0.0026722	0.00164692	0.104687	0.533789	0.993386	0.486714	508/86387
Job coding: factory/works manager, shift manager	22601_11212693	85	0.00241165	0.00148864	0.105226	0.535933	0.976746	0.507228	435/89431
Average monthly intake of other alcoholic drinks	4462	90	-0.0213378	0.0132025	0.106051	0.538789	0.998252	0.410709	26359
Actions taken following self-harm: Use a helpline / voluntary organization	20554_4	84	0.00202378	0.00125237	0.106103	0.538789	0.473474	0.422072	491/117242
Other specified/unspecified hearing loss	H8_HL_NAS	89	-0.000573048	0.000354659	0.106143	0.538789	0.94122	0.763986	397/360797
Cancer code, self-reported: non-hodgkins lymphoma	20001_1053	87	0.000744779	0.000461234	0.106364	0.539308	0.941252	0.43735	684/360457
Diagnoses - main ICD10: D47 Other neoplasms of uncertain or unknown behaviour of lymphoid, haematopoietic and related tissue	D47	89	-0.000488947	0.000302948	0.106536	0.539575	0.988939	0.900963	257/360937
Age at first live birth	2754_raw	74	-0.147992	0.0918062	0.106961	0.541127	0.127091	0.379843	131987
Destinations on discharge from hospital (recoded): Transfer within NHS provider	41248_6000	88	0.00121905	0.000756539	0.107103	0.541237	0.99319	0.577374	1881/357557
Other and unspecified anaemias	D3_ANAEMIANAS	86	0.00185348	0.00115162	0.107519	0.541749	0.698657	0.948283	4291/356903
Treatment/medication code: olanzapine	20003_1140928916	85	-0.000577745	0.000359004	0.107551	0.541749	0.927598	0.708208	405/360736
Non-cancer illness code, self-reported: spine arthritis/spondylitis	20002_1311	85	0.00162101	0.00100773	0.10771	0.541749	0.878483	0.36832	3154/357987
Blood clot, DVT, bronchitis, emphysema, asthma, rhinitis, eczema, allergy diagnosed by doctor: None of the above	6152_100	80	-0.00824933	0.00512961	0.107796	0.541749	0.658517	0.57993	244522/116005
Treatment/medication code: questran 4g/sachet powder	20003_1140861936	89	0.000305408	0.000190044	0.108046	0.541749	0.961845	0.842588	117/361024
Other anaemias	D3_OTHERANAEMIA	86	0.0018509	0.00115202	0.108129	0.541749	0.682683	0.937458	4294/356900
Diagnoses - main ICD10: D64 Other anaemias	D64	86	0.0018509	0.00115202	0.108129	0.541749	0.682683	0.937458	3702/357492
Diagnoses - main ICD10: I27 Other pulmonary heart diseases	I27	87	0.000344708	0.000214666	0.108321	0.541749	0.996247	0.587233	117/361077
Leg pain when walking normally	5485	87	0.0320122	0.019939	0.108382	0.541749	0.996461	0.109799	14312/10993
Treatment/medication code: carvedilol	20003_1140909368	84	0.000462755	0.000288242	0.108397	0.541749	0.826298	0.452851	248/360893
Synovial cyst of popliteal space [Baker]	M13_BAKERCYST	88	0.000422061	0.000263057	0.108616	0.541941	0.996103	0.930733	223/360971
Treatment/medication code: ismo - isosorbide mononitrate	20003_1140910512	88	0.000316879	0.000197534	0.108675	0.541941	0.9697	0.319394	126/361015
Treatment/medication code: lofepramine	20003_1140867726	85	-0.000490255	0.000305845	0.108945	0.542691	0.934137	0.946221	282/360859
Diagnoses - main ICD10: N49 Inflammatory disorders of male genital organs, not elsewhere classified	N49	88	0.000317678	0.000198268	0.109098	0.542698	0.970388	0.664723	121/361073
Calcium (quantile)	30680_irnt	70	-0.0221735	0.0138457	0.109272	0.542698	0.166883	0.695164	315153
Number of cigarettes currently smoked daily (current cigarette smokers)	3456	86	0.0472357	0.0294991	0.109319	0.542698	0.87212	0.0712779	25348
Diagnoses - main ICD10: M21 Other acquired deformities of limbs	M21	86	0.000721176	0.000450514	0.109425	0.542698	0.992749	0.910547	588/360606
Job coding: other teaching professional including private tutor, tefl (teaching english as a foreign language) teacher; tutor at adult education centre, etc.	22601_23193405	83	0.0043652	0.00272829	0.109603	0.542826	0.849532	0.0765954	1389/88477
Years of cough on most days	22503_irnt	84	0.0937656	0.0586218	0.109709	0.542826	0.995322	0.810652	12593
Treatment/medication code: normacol granules	20003_1140881474	85	-0.000374478	0.000234188	0.109809	0.542826	0.990442	0.549147	165/360976
Diseases of the digestive system	XI_DIGESTIVE	74	0.00851277	0.00533009	0.11024	0.543441	0.640797	0.40422	115893/245301
Malignant neoplasm of other connective and soft tissue	C3_CONNECTIVE_SOFT_NAS	85	0.000468094	0.000293146	0.110311	0.543441	0.994118	0.577503	237/360957
Malignant neoplasm of other connective and soft tissue	C_CONNECTIVE_SOFT_NAS	85	0.000468094	0.000293146	0.110311	0.543441	0.994118	0.577503	237/360957
Other hearing loss	H8_OTHHEARINGLOSS	89	-0.000576999	0.000361727	0.110684	0.543441	0.93627	0.653534	413/360781
Diagnoses - main ICD10: H91 Other hearing loss	H91	89	-0.000576999	0.000361727	0.110684	0.543441	0.93627	0.653534	390/360804
Nervous feelings	1970	63	-0.00934037	0.00585688	0.110764	0.543441	0.857411	0.630061	83120/268709
Non-cancer illness code, self-reported: hypothyroidism/myxoedema	20002_1226	73	0.0040584	0.00254488	0.110772	0.543441	0.925983	0.533486	17574/343567
Treatment/medication code: lipitor 10mg tablet	20003_1141146138	81	0.00146319	0.000918387	0.111112	0.543598	0.868048	0.988278	2584/358557
Smoking status: Never	20116_0	67	-0.0107733	0.00676218	0.111123	0.543598	0.550983	0.54505	195068/164638
Diagnoses - main ICD10: E87 Other disorders of fluid, electrolyte and acid-base balance	E87	84	0.000809033	0.000507989	0.111246	0.543598	0.954013	0.929095	564/360630
Non-cancer illness code, self-reported: hepatitis	20002_1155	88	-0.0005591	0.000351203	0.111394	0.543598	0.991347	0.45195	396/360745
Non-cancer illness code, self-reported: fracture clavicle / collar bone	20002_1631	88	0.000565674	0.000355341	0.111403	0.543598	0.971728	0.787945	409/360732
Diagnoses - main ICD10: K51 Ulcerative colitis	K51	85	-0.00138772	0.000873214	0.112013	0.545559	0.822615	0.0344476	2143/359051
Diagnoses - main ICD10: I12 Hypertensive renal disease	I12	85	0.000473003	0.000297661	0.112045	0.545559	0.995951	0.883071	176/361018
Diagnoses - main ICD10: M71 Other bursopathies	M71	85	0.000594505	0.000374703	0.112602	0.547202	0.961862	0.72366	428/360766
Job coding: collector/door-to-door salesperson, canvasser, credit agent, insurance agent, travelling salesperson, commercial traveller	22601_71213337	82	0.00337912	0.00212991	0.112624	0.547202	0.907452	0.324871	811/89055
Job coding: civil engineer, transport engineer, structural engineer, borough surveyor	22601_21213038	88	0.00207701	0.00131129	0.113207	0.548961	0.975025	0.243928	338/89528
Diagnoses - main ICD10: I74 Arterial embolism and thrombosis	I74	86	0.000678945	0.000428668	0.113228	0.548961	0.998444	0.656869	510/360684
Age started wearing glasses or contact lenses	2217_raw	77	-0.325996	0.206239	0.113954	0.549646	0.550227	0.559557	310992
Vitamin and/or mineral supplement use: Vitamin D	20084_479	85	-0.0080027	0.00506294	0.11396	0.549646	0.829717	0.59467	1638/49789
Medication for pain relief, constipation, heartburn: Laxatives (e.g. Dulcolax, Senokot)	6154_6	81	0.00292761	0.00185305	0.114134	0.549646	0.802622	0.348918	10307/346777
Reason for glasses/contact lenses: For short-sightedness, i.e. only or mainly for distance viewing such as driving, cinema etc (called 'myopia')	6147_1	76	-0.00497068	0.00314719	0.114244	0.549646	0.516886	0.734703	29318/331359
Diagnoses - main ICD10: M13 Other arthritis	M13	86	0.00097192	0.0006154	0.11426	0.549646	0.975798	0.578573	1110/360084
Other arthritis (FG)	RHEU_ARTHRITIS_OTH	86	0.00097192	0.0006154	0.11426	0.549646	0.975798	0.578573	1212/359982
Treatment/medication code: losartan	20003_1140916356	84	0.00173845	0.00110157	0.114529	0.549646	0.99235	0.138294	3268/357873
Neuralgia and neuritis, unspecified	M13_NEURALGIA	87	-0.000404678	0.000256487	0.114618	0.549646	0.971361	0.653123	210/360984
Non-cancer illness code, self-reported: tennis elbow / lateral epicondylitis	20002_1623	90	-0.000382589	0.000242512	0.114657	0.549646	0.909743	0.603273	191/360950
Tobacco smoking: Smokes on most or all days	22506_111	86	0.00518659	0.00328789	0.114685	0.549646	0.917406	0.571497	2124/89229
Job SOC coding: Publicans and managers of licensed premises	22617_1224	89	0.00226356	0.00143499	0.114701	0.549646	0.975794	0.59647	421/90728
Destinations on discharge from hospital (recoded): High security psychiatric hospital: NHS	41248_3001	88	-0.000370566	0.000235043	0.11489	0.549827	0.988645	0.941327	186/359261
Diseases of the genitourinary system	XIV_GENITOURINARY	78	0.00702115	0.00445972	0.115408	0.549827	0.804892	0.393384	71620/289574
Job coding: telephonist, telephone/switchboard operator	22601_41413308	85	0.0030499	0.00193751	0.115455	0.549827	0.920894	0.451654	650/89216
Non-cancer illness code, self-reported: rectal prolapse	20002_1603	85	0.000330535	0.000210009	0.115508	0.549827	0.98438	0.252739	138/361003
Age of stopping smoking	22507_raw	83	0.676146	0.42961	0.11552	0.549827	0.977378	0.760432	33335
Pregnancy, childbirth and the puerperium	XV_PREGNANCY_BIRTH	85	-0.00259646	0.00165003	0.115584	0.549827	0.97617	0.756017	11959/349235
Treatment/medication code: naramig 2.5mg tablet	20003_1141151288	84	-0.000465206	0.000295836	0.115832	0.549827	0.962758	0.964137	263/360878
Treatment/medication code: evorel conti patch	20003_1141151718	84	-0.000465206	0.000295836	0.115832	0.549827	0.962758	0.964137	-
Heel quantitative ultrasound index (QUI), direct entry	3147_raw	61	0.668377	0.425157	0.115934	0.549827	0.398171	0.441024	206589
Heel bone mineral density (BMD) T-score, automated	78_raw	61	0.0377329	0.0240033	0.115953	0.549827	0.398019	0.441097	206589
Home location at assessment - north co-ordinate (rounded)	20075_raw	77	2268.65	1443.64	0.116072	0.549827	0.447791	0.853299	357793
Current employment status: Unable to work because of sickness or disability	6142_4	73	0.00353376	0.00225226	0.116652	0.551998	0.708357	0.10463	13756/346175
Delivery methods: Spontaneous vertex	41221_0	83	0.0568655	0.0362602	0.11682	0.552219	0.985642	0.696282	4507/3512
Asthma-related pneumonia	ASTHMA_PNEUMONIA	83	0.00212585	0.00135761	0.117378	0.553122	0.893336	0.235084	5900/355294
Pneumonias (Asthma/COPD co-morbidities)	PNEUMONIA	83	0.00212585	0.00135761	0.117378	0.553122	0.893336	0.235084	5900/355294
Rosacea	L12_ROSACEA	88	0.000294952	0.000188424	0.117499	0.553122	0.921073	0.654695	111/361083
Diagnoses - main ICD10: L71 Rosacea	L71	88	0.000294952	0.000188424	0.117499	0.553122	0.921073	0.654695	109/361085
Diagnoses - main ICD10: J86 Pyothorax	J86	85	0.000376539	0.000240727	0.117776	0.553852	0.724658	0.109113	161/361033
Non-cancer illness code, self-reported: cataract	20002_1278	85	0.00195888	0.00125356	0.118134	0.554288	0.978419	0.139639	5045/356096
Treatment/medication code: calceos chewable tablet	20003_1141146612	87	0.000396668	0.000253917	0.118241	0.554288	0.982222	0.548476	203/360938
Treatment/medication code: forceval capsule	20003_1140870488	88	0.000280216	0.000179375	0.118246	0.554288	0.99297	0.576764	104/361037
Diagnoses - main ICD10: Z36 Antenatal screening	Z36	88	-0.000789496	0.000505534	0.118357	0.554288	0.808371	0.494752	841/360353
Type 1 diabetes with ophthalmic complications	E4_DM1OPTH	89	0.000355121	0.000227563	0.118632	0.554868	0.991122	0.571892	166/361028
Been involved in combat or exposed to war-zone	20527	82	0.00533149	0.00341731	0.118726	0.554868	0.885405	0.396982	4010/113944
Diagnoses - main ICD10: C83 Diffuse non-Hodgkin's lymphoma	C83	86	0.000732167	0.000469537	0.118917	0.55519	0.948997	0.780268	587/360607
Diagnoses - main ICD10: J98 Other respiratory disorders	J98	83	0.000712148	0.000457628	0.119668	0.557384	0.930435	0.781166	565/360629
Diagnoses - main ICD10: Z09 Follow-up examination after treatment for conditions other than malignant neoplasms	Z09	86	0.00252938	0.00162575	0.119749	0.557384	0.951057	0.471495	8464/352730
Thyrotoxicosis with diffuse goitr	E4_THYTOXGOITDIF	88	0.000343507	0.000220858	0.119868	0.557384	0.922011	0.985548	158/361036
Total sugars	100008_raw	83	-2.86001	1.8393	0.119958	0.557384	0.972404	0.40796	51453
Nitrogen dioxide air pollution; 2007	24018_irnt	81	-0.0169673	0.0109164	0.120116	0.557384	0.641573	0.978096	356078
Malignant neoplasm of prostate	C3_PROSTATE	79	-0.00224788	0.00144676	0.120247	0.557384	0.913076	0.31107	6321/354873
Malignant neoplasm of prostate	C_PROSTATE	79	-0.00224788	0.00144676	0.120247	0.557384	0.913076	0.31107	6321/354873
Feelings of worthlessness during worst period of depression	20450	85	0.0197367	0.0127074	0.120384	0.557453	0.71203	0.318928	31593/30535
Non-cancer illness code, self-reported: arthritis (nos)	20002_1538	82	0.00148459	0.000956416	0.120604	0.557879	0.772334	0.459014	2787/358354
Loose body in joint	M13_LOOSEJOINT	88	0.000342353	0.000220695	0.120843	0.557879	0.762304	0.225109	157/361037
Time employed in main current job	757_raw	82	0.242209	0.15614	0.120845	0.557879	0.887838	0.519731	194087
Diagnoses - main ICD10: H73 Other disorders of tympanic membrane	H73	88	-0.000358693	0.000231317	0.120985	0.557955	0.90456	0.837843	162/361032
Non-cancer illness code, self-reported: type 1 diabetes	20002_1222	86	0.000491297	0.000317278	0.121508	0.559799	0.777074	0.352152	318/360823
Manic/hyper symptoms: I needed less sleep than usual	6156_13	83	0.0225307	0.0145649	0.121885	0.560757	0.951156	0.397723	3259/20790
Diagnoses - main ICD10: K40 Inguinal hernia	K40	78	-0.00350688	0.0022675	0.121963	0.560757	0.867187	0.371975	13147/348047
Nitrogen dioxide air pollution; 2006	24017_raw	78	-0.15168	0.0981579	0.122282	0.561654	0.739297	0.845007	356078
Other appendicitis	K11_APPENDOTH	89	-0.00055806	0.000361891	0.123058	0.564648	0.960475	0.802518	426/360768
Amount of alcohol drunk on a typical drinking day	20403	78	0.0327015	0.0212409	0.12367	0.566806	0.77098	0.113357	108256
Duration of worst depression	20438	84	0.0597114	0.0387961	0.123778	0.566806	0.992153	0.20844	65546
Job SOC coding: Police officers (inspectors and above)	22617_1172	89	0.00204458	0.00132994	0.124209	0.567249	0.978715	0.83291	369/90780
Why reduced smoking: Illness or ill health	6158_1	87	0.0323028	0.021013	0.124224	0.567249	0.951109	0.222491	1604/9839
Diagnoses - main ICD10: C09 Malignant neoplasm of tonsil	C09	85	-0.000375185	0.000244074	0.12425	0.567249	0.994816	0.601943	162/361032
Job coding: metal working production or maintenance fitter, machine fitter, fitter and turner, bench fitter, plant fitter	22601_52232929	89	-0.00256014	0.00166728	0.124657	0.567777	0.985239	0.833892	542/89324
Treatment/medication code: etodolac	20003_1140871188	87	0.000452633	0.000294804	0.124693	0.567777	0.98587	0.979835	277/360864
Medication for pain relief, constipation, heartburn: Ranitidine (e.g. Zantac)	6154_4	85	0.00227075	0.00147915	0.124741	0.567777	0.97785	0.582088	6826/350258
Type of special diet followed: Vegetarian	20086_11	85	-0.00780469	0.0050866	0.12494	0.568116	0.990348	0.910529	1716/49711
Drinking water intake	100150	80	0.0923387	0.0602071	0.125107	0.568305	0.850488	0.469988	51427
Diagnoses - main ICD10: K46 Unspecified abdominal hernia	K46	87	0.000300728	0.000196317	0.125559	0.569154	0.974051	0.981447	106/361088
3mm regularity index (right)	5160_raw	83	0.0522301	0.0341041	0.125649	0.569154	0.670438	0.924944	74059
Cylindrical power (right)	5087_irnt	86	0.0345804	0.0225862	0.125758	0.569154	0.794659	0.521196	77983
Non-cancer illness code, self-reported: subdural haemorrhage/haematoma	20002_1083	86	-0.00033763	0.000220545	0.125796	0.569154	0.992396	0.801898	154/360987
Irritability	1940	70	0.00913935	0.00598426	0.126703	0.571873	0.598908	0.189149	96862/248369
Non-cancer illness code, self-reported: anxiety/panic attacks	20002_1287	81	-0.00194666	0.00127466	0.126713	0.571873	0.621884	0.912418	4961/356180
Diagnoses - main ICD10: C85 Other and unspecified types of non-Hodgkin's lymphoma	C85	87	0.000790508	0.000517706	0.126775	0.571873	0.718387	0.920197	762/360432
Job SOC coding: Sewing machinists	22617_8137	86	-0.00226729	0.00148655	0.127209	0.572713	0.999355	0.722125	445/90704
malignant neoplasm of male genital organs	C3_MALE_GENITAL	79	-0.00228367	0.00149796	0.12738	0.572713	0.961152	0.609989	6795/354399
NA	C_MALE_GENITAL	79	-0.00228367	0.00149796	0.12738	0.572713	0.961152	0.609989	6795/354399
Rotator cuff syndrome	M13_ROTATORCUFF	83	0.00130857	0.000858747	0.127554	0.572713	0.864731	0.838358	2285/358909
Heel quantitative ultrasound index (QUI), direct entry	3147_irnt	59	0.0303031	0.0198945	0.12771	0.572713	0.621568	0.497305	206589
Heel bone mineral density (BMD) T-score, automated	78_irnt	59	0.0303025	0.0198945	0.127718	0.572713	0.620872	0.497422	206589
Treatment/medication code: imipramine	20003_1140879630	87	0.000386202	0.000254285	0.128818	0.576686	0.986685	0.10998	202/360939
Eye problems/disorders: Cataract	6148_4	81	0.00845447	0.00556836	0.128937	0.576686	0.767665	0.704627	11194/106696
Shoulder lesions	M13_SHOULDER	81	0.00233722	0.00153983	0.129054	0.576686	0.955883	0.685669	7243/353951
Reason for glasses/contact lenses: For just reading/near work as you are getting older (called 'presbyopia')	6147_3	84	-0.00456527	0.00300819	0.129113	0.576686	0.981297	0.436913	31496/329181
Ever had cataract surgery: Both eyes	5324_4	89	-0.0454273	0.0299557	0.129397	0.576775	0.951049	0.90636	977/4822
Diagnoses - main ICD10: M75 Shoulder lesions	M75	81	0.00233339	0.00153993	0.129708	0.576775	0.954253	0.698508	7040/354154
Malignant neoplasm of small intestine	C3_SMALL_INTESTINE	90	0.000314532	0.000207581	0.129715	0.576775	0.996831	0.712346	141/361053
Malignant neoplasm of small intestine	C_SMALL_INTESTINE	90	0.000314532	0.000207581	0.129715	0.576775	0.996831	0.712346	141/361053
Non-cancer illness code, self-reported: abdominal hernia	20002_1511	88	-0.000409155	0.000270066	0.129768	0.576775	0.78755	0.106586	234/360907
Respiratory diseases principally affecting the interstitium, IBD co-morbidites	IBD_PULM	83	0.000595205	0.000393116	0.130008	0.577276	0.880717	0.504767	481/360713
6mm regularity index (right)	5161_irnt	84	0.0473019	0.03126	0.130236	0.577722	0.976641	0.98205	41455
3mm regularity index (right)	5160_irnt	79	0.0362521	0.0240144	0.131146	0.581191	0.8713	0.873694	74059
Job SOC coding: Farm managers	22617_1211	85	0.0014799	0.000981176	0.131481	0.581851	0.945938	0.590543	169/90980
Job SOC coding: Travel agency managers	22617_1226	82	0.0014844	0.000984342	0.131551	0.581851	0.926855	0.944781	176/90973
Average monthly champagne plus white wine intake	4418	84	0.0510342	0.0338679	0.131846	0.582161	0.939287	0.309225	26198
Number of things worried about during worst period of anxiety	20543	84	0.0258264	0.0171463	0.132005	0.582161	0.715762	0.217072	15643/19915
Reason for reducing amount of alcohol drunk: Financial reasons	2664_4	85	0.00601251	0.00399174	0.132006	0.582161	0.983778	0.11969	7054/126979
Home location - east co-ordinate (rounded)	22702_raw	81	-1261.61	838.191	0.132283	0.582817	0.978248	0.202123	361187
Treatment/medication code: ibandronic acid	20003_1141180314	85	-0.000527843	0.000350903	0.13252	0.583292	0.99409	0.640336	332/360809
Medication for pain relief, constipation, heartburn: None of the above	6154_100	66	-0.00929061	0.00618105	0.132818	0.584041	0.20397	0.746794	198043/159041
Job SOC coding: Caretakers	22617_6232	87	-0.00180607	0.00120276	0.1332	0.584674	0.717462	0.721434	289/90860
Monocyte count	30130_irnt	58	0.0196082	0.0130588	0.13322	0.584674	0.491559	0.153392	349856
Never eat eggs, dairy, wheat, sugar: I eat all of the above	6144_5	60	-0.00966224	0.00644469	0.133807	0.586682	0.307013	0.0704025	278162/81615
Treatment/medication code: temazepam	20003_1140863202	90	-0.000720724	0.000481111	0.134123	0.587467	0.972421	0.919826	759/360382
Rheumatic fever incl heart disease	I9_RHEUFEV	86	0.00055819	0.00037273	0.134245	0.587467	0.912472	0.502129	434/360760
Oher enthesopathy of foot (+metatarsalgia)	M13_ENTESOPATHYFOOT	87	0.0004035	0.000269906	0.134923	0.589787	0.975818	0.0836982	232/360962
Number in household	709	80	-0.0111047	0.00743148	0.135103	0.589787	0.873191	0.492804	358963
Job coding: other assembler, routine operative	22601_81392781	86	-0.00109882	0.000735659	0.135266	0.589787	0.966771	0.581053	106/89760
Blood clot, DVT, bronchitis, emphysema, asthma, rhinitis, eczema, allergy diagnosed by doctor: Emphysema/chronic bronchitis	6152_6	80	0.00215182	0.00144075	0.135295	0.589787	0.629329	0.745869	6138/354389
Worked with materials containing asbestos: Often	22612_2	85	-0.00420432	0.00281756	0.135651	0.590331	0.994239	0.925537	1262/75195
Paralytic strabismus	H7_PARASTRAB	85	0.000317765	0.000213272	0.136236	0.590331	0.908835	0.641872	140/361054
Type of special diet followed: Gluten-free	20086_8	86	0.00649752	0.00436103	0.136249	0.590331	0.797686	0.450804	1061/50366
Job coding: office manager, account/payrolls manager, administration manager, litigation/solicitor's office manager	22601_11523251	86	0.00351013	0.00235618	0.136288	0.590331	0.983201	0.201375	1100/88766
Non-cancer illness code, self-reported: renal failure not requiring dialysis	20002_1194	86	0.000453789	0.000304609	0.136291	0.590331	0.928018	0.849973	295/360846
Heel bone mineral density (BMD)	3148_raw	59	0.00395445	0.00265772	0.136775	0.590331	0.567735	0.711126	206496
Left bundle-branch block	I9_LBBB	90	-0.000308016	0.000207044	0.136833	0.590331	0.99666	0.353025	138/361056
Daytime dozing / sleeping (narcolepsy)	1220	68	0.00919906	0.00618516	0.136941	0.590331	0.688596	0.916716	359752
Rheumatic valve diseases	I9_RHEUVALV	86	0.000549852	0.000369716	0.136955	0.590331	0.915189	0.435734	427/360767
3mm regularity index (left)	5163_raw	84	0.0505821	0.0340139	0.136988	0.590331	0.80545	0.868972	73829
Job coding: coal worker or miner (surface or underground)	22601_81222848	83	0.00176793	0.00118906	0.137058	0.590331	0.98862	0.808878	268/89598
Type of fat/oil used in cooking: Soya margarine	20090_383	88	-0.00399364	0.00268823	0.137384	0.590331	0.839239	0.69223	477/50950
Diagnoses - main ICD10: Z80 Family history of malignant neoplasm	Z80	86	0.000561001	0.000377642	0.137402	0.590331	0.899087	0.683767	377/360817
Diagnoses - main ICD10: M66 Spontaneous rupture of synovium and tendon	M66	85	0.000526916	0.00035506	0.137804	0.590331	0.990911	0.693373	388/360806
Arm predicted mass (right)	23122_irnt	7	0.0487164	0.0328547	0.138132	0.590331	0.133295	0.198047	354726
Type of tobacco previously smoked: Cigars or pipes	2877_3	86	0.00664562	0.00448302	0.138234	0.590331	0.983984	0.413431	4133/85091
Age when periods started (menarche)	2714	39	-0.0299498	0.0202119	0.138395	0.590331	0.228127	0.687419	188644
FI4 : positional arithmetic	4968	80	-0.0105187	0.00709976	0.138457	0.590331	0.80719	0.690227	98344/17346
Rheumatism, unspecified	M13_RHEUMATISM	81	-0.000340092	0.000229573	0.138496	0.590331	0.963987	0.264026	150/361044
Diagnoses - main ICD10: K59 Other functional intestinal disorders	K59	86	-0.00168661	0.0011393	0.138767	0.590331	0.982501	0.406668	3712/357482
Diagnoses - main ICD10: B07 Viral warts	B07	86	-0.000583239	0.000394106	0.138899	0.590331	0.995902	0.920108	437/360757
Diagnoses - main ICD10: N95 Menopausal and other perimenopausal disorders	N95	87	0.00211042	0.0014269	0.139133	0.590331	0.992815	0.354907	6496/354698
Transport type for commuting to job workplace: Car/motor vehicle	6143_1	74	0.00929219	0.00629366	0.139827	0.590331	0.999136	0.322021	152481/38351
More irritable than usual during worst period of anxiety	20422	85	0.0234913	0.015914	0.139905	0.590331	0.896298	0.65838	24014/9411
Recent changes in speed/amount of moving or speaking	20518	86	0.0097394	0.00659987	0.140026	0.590331	0.57732	0.456986	117868
Non-cancer illness code, self-reported: pyloric stenosis	20002_1501	85	-0.000272445	0.000184751	0.140305	0.590331	0.938537	0.665219	105/361036
Treatment/medication code: didronel 200mg tablet	20003_1140868772	83	-0.000300114	0.000203544	0.140363	0.590331	0.938982	0.741506	128/361013
Treatment/medication code: ortho-gynest 500micrograms pessary	20003_1140869034	83	-0.000300114	0.000203544	0.140363	0.590331	0.938982	0.741506	-
Treatment/medication code: ovestin 0.1% vaginal cream	20003_1140869036	83	-0.000300114	0.000203544	0.140363	0.590331	0.938982	0.741506	-
Treatment/medication code: mercilon tablet	20003_1140869164	83	-0.000300114	0.000203544	0.140363	0.590331	0.938982	0.741506	-
Treatment/medication code: logynon tablet	20003_1140869176	83	-0.000300114	0.000203544	0.140363	0.590331	0.938982	0.741506	-
Treatment/medication code: microgynon 30 tablet	20003_1140869180	83	-0.000300114	0.000203544	0.140363	0.590331	0.938982	0.741506	-
Treatment/medication code: micronor tablet	20003_1140869276	83	-0.000300114	0.000203544	0.140363	0.590331	0.938982	0.741506	-
Treatment/medication code: noriday tablet	20003_1140869278	83	-0.000300114	0.000203544	0.140363	0.590331	0.938982	0.741506	-
Treatment/medication code: loestrin 20 tablet	20003_1140869324	83	-0.000300114	0.000203544	0.140363	0.590331	0.938982	0.741506	-
Treatment/medication code: cilest tablet	20003_1140869346	83	-0.000300114	0.000203544	0.140363	0.590331	0.938982	0.741506	-
Treatment/medication code: femulen tablet	20003_1140869362	83	-0.000300114	0.000203544	0.140363	0.590331	0.938982	0.741506	-
Treatment/medication code: norgeston tablet	20003_1140869370	83	-0.000300114	0.000203544	0.140363	0.590331	0.938982	0.741506	-
Job coding: health and safety officer, occupational hygienist, safety adviser, road safety officer	22601_35673467	88	-0.00110951	0.000753942	0.141125	0.592733	0.984895	0.799109	111/89755
Endocarditis	I9_ENDOCARD	87	0.000381353	0.000259185	0.141195	0.592733	0.899574	0.684643	215/360979
Non-cancer illness code, self-reported: meningitis	20002_1247	86	-0.00108165	0.000736147	0.141741	0.594474	0.99892	0.539952	1515/359626
Treatment/medication code: carmellose	20003_1140883968	86	0.00032487	0.000221204	0.14193	0.594719	0.921108	0.21287	156/360985
Lipoprotein A (quantile)	30790_irnt	83	0.0186374	0.0127018	0.142293	0.595688	0.97385	0.826062	273896
Vascular diseases of the intestine	I9_VASCINT	90	0.000422501	0.000288127	0.142547	0.595964	0.97606	0.0608543	272/360922
Treatment/medication code: travatan 40micrograms/ml eye drops	20003_1141185326	86	0.000413919	0.000282401	0.142727	0.595964	0.807293	0.121265	251/360890
Skin removed from poultry	103130	86	-0.011573	0.00789723	0.142797	0.595964	0.984679	0.438638	194/11094
Job coding: accounts and wages clerk/assistant/supervisor, bookkeeper, cost or ledger clerk, audit assistant, budget officer, student loans officer, paymaster	22601_41223241	88	0.00453975	0.00309903	0.14295	0.595964	0.995059	0.063086	1922/87944
Diagnoses - main ICD10: K85 Acute pancreatitis	K85	88	0.000950458	0.000649089	0.143113	0.595964	0.992715	0.673877	1292/359902
Job SOC coding: Protective service associate professionals n.e.c.	22617_3319	90	0.00119004	0.000812773	0.143147	0.595964	0.911466	0.37589	138/91011
Diagnoses - main ICD10: D38 Neoplasm of uncertain or unknown behaviour of middle ear and respiratory and intrathoracic organs	D38	85	0.000283837	0.000194344	0.144155	0.598777	0.969997	0.205541	107/361087
Job SOC coding: Bar staff	22617_9225	84	-0.00257657	0.0017642	0.14416	0.598777	0.946787	0.592021	607/90542
#Spondylopathies	M13_SPONDYLOPATHY	86	0.00174916	0.00119838	0.144399	0.598777	0.967112	0.879434	4393/356801
Job SOC coding: Higher education teaching professionals	22617_2311	86	-0.00563833	0.00386408	0.14452	0.598777	0.668559	0.0776397	3100/88049
Frequency of needing morning drink of alcohol after heavy drinking session in last year	20412	85	-0.00550852	0.00377569	0.14458	0.598777	0.915837	0.192905	65099
Difference in mobile phone use compared to two years previously	1140	86	-0.0108593	0.0074439	0.144614	0.598777	0.683587	0.338056	298239
Treatment/medication code: ginkgo forte tablet	20003_1140911734	87	0.00117807	0.000808264	0.144969	0.5997	0.999841	0.0843437	2073/359068
Impact on normal roles during worst period of depression	20440	83	0.0346644	0.0238053	0.145347	0.600716	0.902463	0.919651	66429
Mean signal-to-noise ratio (SNR), (left)	4233_raw	82	-185.62	127.659	0.145937	0.602606	0.999571	0.612158	116671
Job SOC coding: Coal mine operatives	22617_8122	82	0.00174534	0.00120233	0.146602	0.604801	0.995432	0.950416	280/90869
Treatment/medication code: quinapril	20003_1140860728	84	0.000327067	0.000225528	0.146995	0.605869	0.80339	0.0418414	160/360981
Vitamin and/or mineral supplement use: Calcium	20084_485	87	-0.00920711	0.00635297	0.147265	0.606433	0.833391	0.942727	2894/48533
Treatment/medication code: trimovate ointment	20003_1140884700	88	0.000422739	0.000291933	0.147599	0.607255	0.958398	0.812959	238/360903
Nitrogen dioxide air pollution; 2006	24017_irnt	83	-0.0156923	0.0108416	0.14778	0.607379	0.585823	0.783552	356078
Cascot confidence score	20121_irnt	88	-0.0911661	0.0630034	0.147896	0.607379	0.972509	0.944902	10509
Job SOC coding: Welding trades	22617_5215	90	0.00162962	0.00112666	0.148061	0.607507	0.994617	0.0903183	266/90883
Diagnoses - main ICD10: Z46 Fitting and adjustment of other devices	Z46	83	0.00162191	0.00112213	0.14835	0.607846	0.864808	0.759704	3614/357580
Hair/balding pattern: Pattern 3	2395_3	77	0.0104904	0.00726361	0.14867	0.607846	0.890664	0.20003	44304/121345
Diagnoses - main ICD10: R13 Dysphagia	R13	85	-0.00153733	0.00106458	0.148717	0.607846	0.763788	0.948847	3471/357723
Spondyloarthritis	SPONDYLOARTHRITIS	86	0.000591977	0.00041011	0.148891	0.607846	0.975831	0.85537	464/360730
Mean corpuscular haemoglobin concentration	30060_raw	82	-0.0167316	0.0115926	0.148937	0.607846	0.699283	0.0607042	350468
3mm weak meridian (left)	5096_raw	75	-0.0524513	0.0363423	0.148948	0.607846	0.436831	0.274812	75398
Workplace very noisy: Often	22606_2	84	0.0122405	0.00849754	0.149734	0.609939	0.70547	0.00207961	17469/73184
Treatment/medication code: doublebase gel	20003_1141174032	88	0.000346658	0.000240732	0.149862	0.609939	0.984185	0.839631	187/360954
Non-cancer illness code, self-reported: gastric/stomach ulcers	20002_1142	88	0.00128497	0.000892397	0.149894	0.609939	0.967533	0.248084	2562/358579
Diagnoses - main ICD10: K74 Fibrosis and cirrhosis of liver	K74	86	0.000426141	0.000296026	0.149998	0.609939	0.979723	0.425638	252/360942
Cylindrical power (left)	5086_irnt	80	0.0344782	0.023975	0.150408	0.610558	0.952119	0.163059	77739
Job coding: all other personal assistants and secretaries	22601_42153302	89	-0.00706926	0.00491685	0.150502	0.610558	0.857128	0.699741	5344/84522
Diagnoses - main ICD10: J13 Pneumonia due to Streptococcus pneumoniae	J13	82	-0.000366189	0.000254726	0.150554	0.610558	0.955973	0.980473	169/361025
Underlying (primary) cause of death: ICD10: C20 Malignant neoplasm of rectum	40001_C20	84	-0.0114309	0.00795762	0.150867	0.611282	0.964328	0.0479288	124/8968
Frequency of failure to fulfil normal expectations due to drinking alcohol in last year	20407	85	-0.0129985	0.00905674	0.151223	0.612178	0.951086	0.175352	65054
3mm weak meridian (left)	5096_irnt	75	-0.0348272	0.0242865	0.151568	0.612306	0.393401	0.255555	75398
Treatment/medication code: glucosamine product	20003_1141188442	82	0.00428555	0.00298998	0.151771	0.612306	0.830901	0.767739	24213/336928
Substances taken for anxiety: Unprescribed medication (more than once)	20549_1	89	-0.00459203	0.00320396	0.151791	0.612306	0.598798	0.391556	2564/96426
Non-cancer illness code, self-reported: heart arrhythmia	20002_1077	86	0.00114964	0.000802368	0.151911	0.612306	0.99975	0.927695	2013/359128
Home location - north co-ordinate (rounded)	22704_irnt	74	0.0137568	0.00960166	0.15193	0.612306	0.814271	0.754389	361187
Platelet crit	30090_raw	70	0.000829019	0.000578909	0.152133	0.612447	0.376279	0.312504	350471
Job coding: bus or coach driver, minibus driver	22601_82132606	85	0.00214278	0.00149696	0.152311	0.612447	0.982814	0.802741	411/89455
Treatment/medication code: hypromellose	20003_1140875990	87	0.00063872	0.000446329	0.152415	0.612447	0.994872	0.134476	614/360527
Diagnoses - main ICD10: O68 Labour and delivery complicated by foetal stress [distress]	O68	86	-0.00108096	0.000755523	0.152504	0.612447	0.971214	0.148089	1882/359312
Reason former drinker stopped drinking alcohol: Health precaution	3859_3	85	0.0336622	0.0235812	0.153436	0.615642	0.98172	0.666991	2470/9640
Otalgia	H8_OTALGIA	83	-0.000299312	0.00020986	0.153797	0.616547	0.992352	0.88312	135/361059
Carbohydrate	100005_irnt	83	-0.0409734	0.0287529	0.154152	0.616735	0.952495	0.536082	51453
Non-rheumatic valve diseases	I9_NONRHEVALV	84	0.00104006	0.000729876	0.154161	0.616735	0.994319	0.780222	1606/359588
Unsalted nuts intake	102440	84	-0.0187148	0.0131376	0.154296	0.616735	0.999663	0.932314	51427
Treatment/medication code: chlorpromazine	20003_1140879658	84	-0.000282172	0.000198126	0.154388	0.616735	0.987396	0.847934	117/361024
Diagnoses - main ICD10: R55 Syncope and collapse	R55	82	0.00192056	0.00135018	0.154898	0.618228	0.62274	0.50966	5183/356011
Treatment/medication code: depakote 250mg e/c tablet	20003_1141172838	87	-0.000261815	0.000184241	0.155303	0.619303	0.594541	0.897921	108/361033
Diagnoses - main ICD10: K50 Crohn's disease [regional enteritis]	K50	91	0.000799973	0.000563174	0.15547	0.619424	0.717555	0.857992	968/360226
Treatment/medication code: omacor 1g capsule	20003_1141181868	85	0.000548257	0.000386096	0.155607	0.619426	0.879244	0.445153	460/360681
Diagnoses - main ICD10: S70 Superficial injury of hip and thigh	S70	86	0.000297672	0.000210108	0.156554	0.622391	0.972847	0.606444	129/361065
Treatment/medication code: olmesartan	20003_1141193282	86	0.000537919	0.000379957	0.156852	0.622391	0.849982	0.75746	454/360687
Frequency of friend/family visits	1031	77	-0.0180186	0.012731	0.15697	0.622391	0.329238	0.979999	358821
Diagnoses - main ICD10: I64 Stroke, not specified as haemorrhage or infarction	I64	84	0.000730429	0.000516188	0.157055	0.622391	0.723411	0.534772	742/360452
Diagnoses - main ICD10: R30 Pain associated with micturition	R30	85	-0.000491864	0.000347786	0.157281	0.622391	0.995709	0.870159	359/360835
Wears glasses or contact lenses	2207	84	-0.00430287	0.00304272	0.157317	0.622391	0.912785	0.735205	321768/38909
Treatment/medication code: terbutaline	20003_1140879792	85	0.000606592	0.000429048	0.157418	0.622391	0.950884	0.86054	572/360569
Spirits intake	100730	84	0.0307805	0.021773	0.15745	0.622391	0.923298	0.81514	51427
Diagnoses - main ICD10: D28 Benign neoplasm of other and unspecified female genital organs	D28	88	-0.000293099	0.000207396	0.157587	0.622391	0.755095	0.0669978	132/361062
Fractured/broken bones in last 5 years	2463	82	-0.00463364	0.00328448	0.158313	0.624718	0.716394	0.31821	34780/324461
Vitamin deficiency	VIT_DEF	84	-0.000272834	0.000193582	0.158718	0.62547	0.956615	0.225802	113/361081
Mother's age at death	3526_raw	81	-0.260318	0.18476	0.15885	0.62547	0.928348	0.334232	213636
Job SOC coding: Database assistants/clerks	22617_4136	86	-0.00253851	0.001802	0.158917	0.62547	0.977644	0.133504	640/90509
Total protein (g/L)	30860_raw	67	-0.0735313	0.0522364	0.15923	0.626159	0.835097	0.914432	314921
Non-cancer illness code, self-reported: fracture face / orbit / eye socket	20002_1629	87	-0.000304035	0.000216254	0.159748	0.626614	0.972598	0.637778	148/360993
Non-cancer illness code, self-reported: eczema/dermatitis	20002_1452	87	0.00238333	0.00169526	0.159759	0.626614	0.997555	0.709883	9321/351820
Diagnoses - main ICD10: C49 Malignant neoplasm of other connective and soft tissue	C49	88	0.000382436	0.00027213	0.159918	0.626614	0.939553	0.165207	222/360972
Treatment/medication code: propranolol	20003_1140879842	89	-0.00120913	0.000860889	0.160166	0.626614	0.743558	0.0853237	2405/358736
Treatment/medication code: indapamide	20003_1140866078	88	0.000896962	0.000638656	0.160184	0.626614	0.990738	0.95301	1152/359989
Treatment/medication code: colchicine	20003_1140875486	88	0.00034001	0.000242167	0.160311	0.626614	0.967315	0.278851	190/360951
Mental health problems ever diagnosed by a professional: Anxiety, nerves or generalized anxiety disorder	20544_15	80	-0.00951081	0.00677401	0.160314	0.626614	0.810254	0.133071	16730/101021
Diagnoses - main ICD10: Z41 Procedures for purposes other than remedying health state	Z41	86	0.000612277	0.000436232	0.160451	0.626614	0.837123	0.430245	600/360594
Diagnoses - main ICD10: N36 Other disorders of urethra	N36	87	-0.000490291	0.000349542	0.160716	0.626784	0.988153	0.522078	372/360822
Anaesthetics administered post delivery: Other	41220_7	88	-0.116699	0.0832263	0.16086	0.626784	0.931469	0.444865	1262/641
Diagnoses - main ICD10: R11 Nausea and vomiting	R11	89	0.00121324	0.000865352	0.160909	0.626784	0.989786	0.400153	2271/358923
Intra-ocular pressure, Goldmann-correlated (left)	5263_irnt	73	0.0356876	0.0255452	0.162402	0.631419	0.296271	0.401099	76510
Glomerular diseases	N14_GLOMERULAR	86	-0.000668904	0.000478859	0.162452	0.631419	0.575053	0.0924844	705/360489
Consecutive night shifts during mixed shift periods	22644_raw	87	0.196654	0.140803	0.162516	0.631419	0.999918	0.616158	19344
Diagnoses - main ICD10: I08 Multiple valve diseases	I08	86	0.000426221	0.000305742	0.1633	0.633669	0.845957	0.28003	250/360944
Age at first live birth	2754_irnt	72	-0.0277381	0.0199009	0.163374	0.633669	0.200277	0.36804	131987
Home location - north co-ordinate (rounded)	22704_raw	76	2020.9	1451.28	0.163772	0.634669	0.470389	0.998104	361187
Breathing problems responsible for leaving job: No	22619_0	83	0.00705341	0.00506958	0.164128	0.635507	0.875326	0.702525	5412/85737
Exposure to tobacco smoke outside home	1279	79	0.0104106	0.00749586	0.164881	0.637878	0.564008	0.587446	306191
Convergent concomitant strabismus	H7_CONVERSTRAB	84	-0.000295381	0.000212958	0.16543	0.639457	0.845615	0.158661	138/361056
Job coding: personnel or industrial relations officer, recruitment consultant	22601_35623213	87	-0.00196072	0.00141498	0.165842	0.640083	0.91408	0.442742	392/89474
Malignant neoplasm of eye, brain and central nervous system	C3_EYE_BRAIN_NEURO	83	-0.00058006	0.00041878	0.166015	0.640083	0.985656	0.0896131	517/360677
NA	C_EYE_BRAIN_NEURO	83	-0.00058006	0.00041878	0.166015	0.640083	0.985656	0.0896131	517/360677
Non-cancer illness code, self-reported: haemorrhoids / piles	20002_1505	86	-0.000755032	0.000546053	0.166755	0.641614	0.959889	0.496784	959/360182
Urea (quantile)	30670_irnt	54	0.0195779	0.0141636	0.16689	0.641614	0.465841	0.0118314	344052
Job SOC coding: Construction trades n.e.c.	22617_5319	87	0.00163854	0.00118564	0.166978	0.641614	0.981984	0.663114	290/90859
Diagnoses - main ICD10: I47 Paroxysmal tachycardia	I47	90	0.00104329	0.000754982	0.16701	0.641614	0.998421	0.449256	1685/359509
Job SOC coding: Energy plant operatives	22617_8124	87	-0.000983725	0.000712322	0.167276	0.641614	0.976621	0.840291	101/91048
Neutrophill percentage	30200_irnt	64	0.0188815	0.013679	0.167486	0.641614	0.682728	0.112754	349861
Job SOC coding: Laboratory technicians	22617_3111	85	-0.00499232	0.00361723	0.16754	0.641614	0.906725	0.742146	2602/88547
Disorders of brain, other and unspecified	G6_DISBROTHUNS	85	0.000276119	0.000200066	0.167544	0.641614	0.929321	0.416055	127/361067
Treatment/medication code: lansoprazole	20003_1140864752	82	0.00280083	0.00203011	0.167697	0.64166	0.982579	0.897049	12832/348309
Job coding: archivist, curator, conservator, inspector of ancient monuments, museum officer	22601_24523188	88	-0.00118499	0.000859809	0.168142	0.642821	0.998796	0.684595	146/89720
Basal metabolic rate	23105_raw	5	64.403	46.7825	0.168622	0.643276	0.246056	0.549931	354825
Treatment/medication code: bisoprolol	20003_1140879760	82	0.00180609	0.00131199	0.168634	0.643276	0.990938	0.287986	5304/355837
Treatment/medication code: e45 cream	20003_1140878304	84	0.000398592	0.000289583	0.168686	0.643276	0.982462	0.941119	246/360895
Diagnoses - main ICD10: N10 Acute tubulo-interstitial nephritis	N10	87	-0.000292572	0.000212726	0.169025	0.644026	0.994451	0.231227	124/361070
Difficulty concentrating during worst period of anxiety	20419	84	0.0206899	0.0150565	0.169394	0.644635	0.936359	0.983801	26400/8479
Transport type for commuting to job workplace: None of the above	6143_100	84	-0.00141678	0.0010312	0.169469	0.644635	0.781942	0.0466836	789/190043
Treatment/medication code: penicillin	20003_1140882498	88	0.000358119	0.00026101	0.170047	0.646245	0.569694	0.778604	218/360923
Job coding: university research fellow or assistant/associate	22601_23293029	83	-0.0026672	0.00194454	0.170177	0.646245	0.949749	0.341049	702/89164
Diagnoses - main ICD10: K43 Ventral hernia	K43	89	0.00121366	0.000885596	0.17055	0.647119	0.978202	0.0363443	2249/358945
Aspartate aminotransferase (quantile)	30650_irnt	58	0.0201755	0.0147377	0.171007	0.648313	0.496048	0.971401	342990
Treatment/medication code: uniphyllin continus 200mg m/r tablet	20003_1140862438	86	0.000330887	0.000242045	0.17161	0.649999	0.999655	0.141015	186/360955
Diagnoses - main ICD10: I33 Acute and subacute endocarditis	I33	85	0.000307896	0.000225294	0.171738	0.649999	0.813904	0.879365	133/361061
Job involve night shift work	3426	84	0.05032	0.0368795	0.172428	0.650577	0.811252	0.747715	33373
Treatment/medication code: dothiepin	20003_1140879628	83	-0.000301687	0.000221157	0.172527	0.650577	0.97701	0.0791812	148/360993
ECG, load	5984_raw	81	-0.61728	0.452516	0.172534	0.650577	0.852183	0.904766	53843
Treatment/medication code: imodium 2mg capsule	20003_1140865564	85	-0.000341852	0.000250633	0.172582	0.650577	0.993069	0.965185	199/360942
Treatment/medication code: anadin tablet	20003_1140911754	88	-0.000399698	0.000293235	0.172862	0.650577	0.841443	0.281432	268/360873
Treatment/medication code: menophase tablet	20003_1140912212	88	-0.000399698	0.000293235	0.172862	0.650577	0.841443	0.281432	-
Treatment/medication code: becloforte 250micrograms inhaler	20003_1140862380	90	-0.000334898	0.000245714	0.172895	0.650577	0.988188	0.0683028	197/360944
Age cataract diagnosed	4700_raw	86	1.1941	0.876496	0.173087	0.650681	0.810875	0.673896	5020
Non-cancer illness code, self-reported: other joint disorder	20002_1467	86	0.00115063	0.000844832	0.173209	0.650681	0.978544	0.313515	2276/358865
Happiness	4526	84	0.0177493	0.0130462	0.173674	0.651886	0.939375	0.367405	119535
Diagnoses - main ICD10: K90 Intestinal malabsorption	K90	84	-0.000749418	0.000551559	0.174234	0.652091	0.98696	0.341623	922/360272
Job coding: advertising or public relations manager, media/publicity manager, campaign/fundraising manager	22601_11343224	90	0.00216816	0.00159601	0.174309	0.652091	0.986806	0.204386	519/89347
Malignant neoplasm of eye and adnexa	C3_EYE_ADNEXA	85	0.000264023	0.000194511	0.174663	0.652091	0.948877	0.393838	115/361079
Malignant neoplasm of eye and adnexa	C_EYE_ADNEXA	85	0.000264023	0.000194511	0.174663	0.652091	0.948877	0.393838	115/361079
Non-cancer illness code, self-reported: fracture wrist / colles fracture	20002_1637	84	-0.000713363	0.000525676	0.174769	0.652091	0.904028	0.311195	839/360302
Treatment/medication code: hepacon b12 1mg/1ml injection	20003_1140858452	87	0.000304139	0.000224185	0.174894	0.652091	0.771375	0.564259	161/360980
Treatment/medication code: cardura 1mg tablet	20003_1140860690	87	0.000304139	0.000224185	0.174894	0.652091	0.771375	0.564259	-
Tense / 'highly strung'	1990	67	-0.00715224	0.00527838	0.175416	0.652091	0.173022	0.471063	60513/289646
Total protein (quantile)	30860_irnt	67	-0.0175423	0.01295	0.175541	0.652091	0.85025	0.792792	314921
Non-cancer illness code, self-reported: peptic ulcer	20002_1400	89	0.000465338	0.000343543	0.175568	0.652091	0.952655	0.919564	381/360760
Non-cancer illness code, self-reported: endometriosis	20002_1402	89	0.000465338	0.000343543	0.175568	0.652091	0.952655	0.919564	-
Non-cancer illness code, self-reported: female infertility	20002_1403	89	0.000465338	0.000343543	0.175568	0.652091	0.952655	0.919564	-
Age when last took cannabis	20455_irnt	84	0.053709	0.0396541	0.175596	0.652091	0.917195	0.478083	25698
Treatment/medication code: budesonide	20003_1140862572	84	0.000678511	0.000501948	0.176453	0.654279	0.928626	0.129517	761/360380
Treatment/medication code: lyrica 25mg capsule	20003_1141200072	88	0.000257347	0.000190389	0.176474	0.654279	0.673771	0.971525	116/361025
Monocyte count	30130_raw	71	0.00386155	0.00285934	0.176855	0.655146	0.251635	0.138918	349856
Diagnoses - main ICD10: K56 Paralytic ileus and intestinal obstruction without hernia	K56	89	0.00108895	0.000806594	0.176996	0.655146	0.966252	0.108479	1851/359343
Duration of heavy DIY	2634	80	0.0400937	0.0297359	0.177553	0.656411	0.771316	0.956828	145373
Treatment/medication code: vesicare 5mg tablet	20003_1141200384	86	0.000455652	0.000337996	0.177627	0.656411	0.956331	0.0684967	355/360786
Duration screen displayed	4290_irnt	75	0.0283872	0.0210902	0.178304	0.658377	0.0751441	0.0686775	119729
Diagnoses - main ICD10: Z43 Attention to artificial openings	Z43	87	0.000950819	0.000707444	0.178942	0.660194	0.97686	0.991327	1356/359838
Other arthrosis	M13_ARTHROSIS_OTH	84	0.00171239	0.00127625	0.17968	0.66086	0.93069	0.868654	5168/356026
Non-butter spread type details: Hard (block) margarine	2654_5	85	-0.000691001	0.000515141	0.179797	0.66086	0.978922	0.57284	221/189873
Malignant neoplasm of anus and anal canal	C3_ANUS_ANALCANAL	88	-0.000265296	0.000197814	0.179876	0.66086	0.6041	0.289337	127/361067
Malignant neoplasm of anus and anal canal	C_ANUS_ANALCANAL	88	-0.000265296	0.000197814	0.179876	0.66086	0.6041	0.289337	127/361067
Diagnoses - main ICD10: G93 Other disorders of brain	G93	91	0.000432708	0.000322657	0.179896	0.66086	0.94217	0.919718	293/360901
Ever had known person concerned about, or recommend reduction of, alcohol consumption: Yes, but not in the last year	20405_1	81	0.00538047	0.00401312	0.180011	0.66086	0.827304	0.409207	5482/112398
Other and unspecified urticaria	L12_URTICA_NAS	86	-0.00024426	0.00018224	0.180142	0.66086	0.922279	0.327373	106/361088
Treatment/medication code: plaquenil 200mg tablet	20003_1140875392	88	0.000302988	0.000226207	0.18043	0.661137	0.996161	0.24787	164/360977
Treatment/medication code: selenium ace tablet	20003_1140911682	85	0.000545141	0.00040721	0.180661	0.661137	0.604	0.339325	503/360638
Background diabetic retinopathy	DM_BCKGRND_RETINOPAT	88	0.000244638	0.000182798	0.1808	0.661137	0.921697	0.761739	108/361086
Background retinopathy and retinal vascular changes	H7_BCKRNDRETINOPAT	88	0.000244638	0.000182798	0.1808	0.661137	0.921697	0.761739	108/361086
Diagnoses - main ICD10: Z31 Procreative management	Z31	87	-0.000322534	0.000241102	0.180978	0.661255	0.771283	0.919599	187/361007
Leg predicted mass (right)	23114_raw	3	0.130653	0.0977144	0.181194	0.661509	0.428474	0.426348	354798
Non-cancer illness code, self-reported: tinnitus / tiniitis	20002_1597	85	-0.000593318	0.000444035	0.181485	0.662041	0.944133	0.938715	620/360521
Processed meat intake	1349	68	-0.0185038	0.0138781	0.18243	0.664575	0.415233	0.382444	360468
Years of cough on most days	22503_raw	85	1.16079	0.871455	0.182856	0.664575	0.998986	0.593021	12593
Type of tobacco previously smoked: Hand-rolled cigarettes	2877_2	88	-0.00705	0.00529292	0.18287	0.664575	0.997564	0.248131	5978/83246
Diagnoses - main ICD10: F99 Mental disorder, not otherwise specified	F99	86	-0.000275013	0.000206473	0.182875	0.664575	0.999807	0.544852	118/361076
Illnesses of father: Chronic bronchitis/emphysema	20107_6	82	0.00495565	0.00372089	0.182912	0.664575	0.933548	0.738992	36126/278554
Vitamin and/or mineral supplement use: Glucosamine/chondroitin	20084_473	87	0.0132784	0.00997597	0.183176	0.665002	0.958773	0.286907	7922/43505
Job coding: senior official of special interest organisation including general manager or director or executive or general secretary of charity, or trade union/association or religious organisation	22601_11143212	88	-0.00425038	0.00319441	0.183331	0.665034	0.827978	0.805334	2079/87787
Destinations on discharge from hospital (recoded): Transfer within NHS provider: Surgical specialty	41248_6004	86	0.000732612	0.000551059	0.183696	0.665295	0.831747	0.536512	964/358473
Non-cancer illness code, self-reported: alcohol dependency	20002_1408	85	-0.000559879	0.000421215	0.183782	0.665295	0.759878	0.670199	561/360580
Non-cancer illness code, self-reported: diabetic neuropathy/ulcers	20002_1468	83	0.00026488	0.000199318	0.18387	0.665295	0.99511	0.57296	123/361018
Treatment/medication code: nurofen 200mg tablet	20003_1141187776	89	0.000342795	0.000258277	0.18443	0.665295	0.725113	0.119625	217/360924
Treatment/medication code: tadalafil	20003_1141187810	89	0.000342795	0.000258277	0.18443	0.665295	0.725113	0.119625	-
Treatment/medication code: cialis 10mg tablet	20003_1141187814	89	0.000342795	0.000258277	0.18443	0.665295	0.725113	0.119625	-
Treatment/medication code: cialis 20mg tablet	20003_1141187818	89	0.000342795	0.000258277	0.18443	0.665295	0.725113	0.119625	-
Treatment/medication code: arcoxia 60mg tablet	20003_1141180148	87	0.000269819	0.000203602	0.185096	0.667168	0.814484	0.369714	132/361009
Treatment/medication code: qvar 50 inhaler	20003_1141167594	89	0.000854819	0.000646022	0.185768	0.668847	0.980389	0.940595	1362/359779
Cylindrical power (left)	5086_raw	85	0.0227488	0.0171984	0.185925	0.668847	0.93578	0.174388	77739
Treatment/medication code: hyoscine butylbromide	20003_1140865394	86	-0.000238163	0.00018014	0.186133	0.668847	0.993659	0.278201	103/361038
Diagnoses - main ICD10: S02 Fracture of skull and facial bones	S02	84	0.000892887	0.000675501	0.18623	0.668847	0.999439	0.583321	1351/359843
Job SOC coding: Bus and coach drivers	22617_8213	86	0.00202143	0.00152988	0.1864	0.668847	0.964733	0.893598	457/90692
Diagnoses - main ICD10: R63 Symptoms and signs concerning food and fluid intake	R63	83	-0.000876502	0.000663431	0.186446	0.668847	0.899644	0.526271	1279/359915
Foreign body granuloma of skin and subcutaneous tissue	L12_FOREIGNBODYGRANULOMA	86	0.00023908	0.000181108	0.186803	0.6693	0.997031	0.686852	104/361090
Diagnoses - main ICD10: C22 Malignant neoplasm of liver and intrahepatic bile ducts	C22	89	0.000357331	0.000270725	0.186867	0.6693	0.945713	0.250122	189/361005
Job SOC coding: Physicists, geologists and meteorologists	22617_2113	88	-0.00250534	0.0018994	0.187163	0.669831	0.983027	0.668802	733/90416
3mm strong meridian angle (left)	5104_raw	81	-1.13509	0.861217	0.187501	0.670513	0.794539	0.037846	75398
Delivery methods: Other than those specified above	41221_9	87	-0.0285536	0.0217073	0.188379	0.673121	0.609287	0.405653	831/7188
Forced expiratory volume in 1-second (FEV1), predicted	20153_irnt	67	-0.0118362	0.0090147	0.189185	0.67402	0.48268	0.301128	117241
Diagnoses - main ICD10: R69 Unknown and unspecified causes of morbidity	R69	84	0.00211669	0.00161213	0.18919	0.67402	0.673681	0.0633765	8280/352914
Job SOC coding: Leisure and sports managers	22617_1225	85	-0.00175808	0.00133931	0.189291	0.67402	0.981369	0.74791	358/90791
Xanthelasma of eyelid	H7_XANTHELASMA	84	0.000293462	0.000223692	0.189552	0.67402	0.978778	0.54419	153/361041
Other/unspecified dorsalgia	M13_DORSALGIANAS	85	0.00108076	0.000823809	0.189553	0.67402	0.964703	0.202302	2118/359076
Hair colour (natural, before greying): Other	1747_6	87	0.00156063	0.00118982	0.189635	0.67402	0.434132	0.952382	4481/355789
Job SOC coding: Typists	22617_4217	83	-0.00505123	0.00385132	0.18967	0.67402	0.950593	0.318803	3020/88129
Other and unspecified psoriasis	L12_PSORI_NAS	89	0.000331009	0.000252513	0.189905	0.674291	0.978713	0.269293	206/360988
Diagnoses - main ICD10: I87 Other disorders of veins	I87	89	-0.000277482	0.000211746	0.190044	0.674291	0.568026	0.736096	123/361071
Beef intake	1369	66	-0.0157541	0.0120299	0.190338	0.674809	0.716596	0.915986	359784
Diagnoses - main ICD10: R00 Abnormalities of heart beat	R00	86	0.00119158	0.000910622	0.190691	0.675126	0.919325	0.0905551	2542/358652
Diagnoses - main ICD10: T39 Poisoning by nonopioid analgesics, antipyretics and antirheumatics	T39	83	-0.000810395	0.00061963	0.190918	0.675126	0.975083	0.38586	1161/360033
Mean platelet (thrombocyte) volume	30100_irnt	63	0.01893	0.0144797	0.191094	0.675126	0.0958845	0.83375	350470
Diagnoses - main ICD10: M86 Osteomyelitis	M86	83	0.00039162	0.000299702	0.191316	0.675126	0.99853	0.694377	248/360946
Diagnoses - main ICD10: Z53 Persons encountering health services for specifie procedures, not carried out	Z53	82	0.00100395	0.000768731	0.191558	0.675126	0.908133	0.326472	1754/359440
Job SOC coding: Scientific researchers	22617_2321	85	-0.00318316	0.00243743	0.191569	0.675126	0.954302	0.341631	1190/89959
Multiple worries during worst period of anxiety	20540	87	0.0195515	0.0149713	0.191576	0.675126	0.88867	0.87384	26430/8608
Number of incorrect matches in round	399_irnt	71	0.0149238	0.0114288	0.191618	0.675126	0.540278	0.0884898	360686
Job coding: higher education teaching professional, university lecturer/professor (including college/university head/vice chancellor)	22601_23113399	85	-0.00477421	0.00365772	0.191811	0.67528	0.909372	0.211008	2631/87235
Whole body fat mass	23100_irnt	3	0.110958	0.0851127	0.192348	0.676647	0.312989	0.528657	354244
Non-cancer illness code, self-reported: bell's palsy/facial nerve palsy	20002_1250	87	0.000437037	0.000335897	0.193223	0.6792	0.997525	0.481999	358/360783
Job coding: merchandiser, window dresser	22601_71253330	83	-0.00132398	0.00101851	0.19363	0.680103	0.973724	0.798333	190/89676
Non-cancer illness code, self-reported: joint pain	20002_1537	83	0.000821139	0.000632222	0.194008	0.680903	0.872218	0.867223	1209/359932
Lipoprotein A (nmol/L)	30790_raw	86	0.808733	0.62295	0.194208	0.681077	0.913296	0.647676	273896
Job SOC coding: Personal assistants and other secretaries	22617_4215	89	-0.00632497	0.00487935	0.194881	0.682547	0.793788	0.616025	5418/85731
Diagnoses - main ICD10: R59 Enlarged lymph nodes	R59	88	-0.000732362	0.000565096	0.194977	0.682547	0.935906	0.409448	1011/360183
Age started hormone-replacement therapy (HRT)	3536_irnt	84	-0.0303277	0.0234064	0.195078	0.682547	0.630611	0.0523058	68299
6mm asymmetry angle (right)	5109_raw	84	5.23655	4.04298	0.195243	0.6826	0.912805	0.907532	41390
Hair colour (natural, before greying): Blonde	1747_1	83	-0.00471909	0.00364477	0.195404	0.682637	0.255725	0.190183	41178/319092
Age hayfever or allergic rhinitis diagnosed by doctor	22146_irnt	86	-0.0553797	0.0427875	0.195563	0.682667	0.93398	0.457309	20904
Nonalcoholic fatty liver disease	NAFLD	88	0.000378829	0.000293131	0.196235	0.684484	0.919703	0.914827	275/360919
Invitation to complete online 24-hour recall dietary questionnaire, acceptance	110001	80	-0.0173505	0.013449	0.197018	0.686613	0.669596	0.661535	148169/70065
Job SOC coding: Nurses	22617_3211	84	0.00623253	0.00483247	0.197148	0.686613	0.843917	0.260093	5062/86087
Non-cancer illness code, self-reported: pancreatitis	20002_1165	86	0.000636236	0.000493953	0.197729	0.687959	0.914216	0.59502	777/360364
Type of fat/oil used in cooking: Vegetable oil	20090_355	83	-0.00983351	0.00763947	0.198025	0.687959	0.975581	0.980203	3958/47469
Treatment/medication code: trimethoprim	20003_1140873966	89	-0.000436749	0.000339492	0.198276	0.687959	0.749681	0.57233	375/360766
Ever had period of mania / excitability	20501	87	0.00483629	0.00375999	0.198356	0.687959	0.993498	0.465147	4816/110522
Extrapyramidal and movement disorders	G6_XTRAPYR	86	0.000505447	0.000393004	0.198405	0.687959	0.891193	0.743262	480/360714
Treatment/medication code: hydroxychloroquine	20003_1140884308	88	0.000524583	0.000407919	0.198444	0.687959	0.929764	0.096123	517/360624
Treatment/medication code: fybogel orange s/f granules	20003_1141180036	88	0.000612532	0.000476722	0.198833	0.688652	0.768608	0.601814	735/360406
Job SOC coding: Pipe fitters	22617_5216	86	0.00134303	0.00104556	0.198963	0.688652	0.84646	0.0412317	223/90926
Type of tobacco currently smoked: Hand-rolled cigarettes	3446_2	84	-0.020645	0.0160771	0.199099	0.688652	0.722718	0.803351	6469/21114
Job SOC coding: Finance and investment analysts/advisers	22617_3534	83	-0.00275094	0.0021444	0.199545	0.688757	0.789175	0.687118	868/90281
Ever had cataract surgery: Left eye only	5324_3	89	0.0237893	0.0185445	0.199555	0.688757	0.818293	0.991801	306/5493
Cascot confidence score	20121_raw	87	-1.61638	1.26011	0.199585	0.688757	0.983468	0.555942	10509
Non-cancer illness code, self-reported: bronchiectasis	20002_1114	85	0.000677775	0.000528822	0.199959	0.689523	0.982534	0.678301	876/360265
Job coding: draughtsperson, cartographer, designer-detailer/draughtsperson, drawing office checker, engineering draughtsperson	22601_31223293	88	0.00153294	0.00119901	0.201072	0.692836	0.979691	0.547091	283/89583
Coeliac disease	K11_COELIAC	84	-0.000663149	0.000519702	0.201949	0.694761	0.9932	0.226587	842/360352
Diagnoses - main ICD10: O26 Maternal care for other conditions predominantly related to pregnancy	O26	88	-0.000799908	0.000626882	0.201952	0.694761	0.999383	0.268588	1289/359905
Treatment/medication code: movicol oral powder	20003_1140925800	87	0.000759805	0.000595636	0.20209	0.694761	0.786354	0.988128	1131/360010
Treatment/medication code: tacrolimus	20003_1140911642	87	0.000301586	0.00023651	0.202257	0.694807	0.706251	0.886795	180/360961
Conduction disorders	I9_CONDUCTIO	84	0.000744959	0.000584804	0.202713	0.694939	0.942258	0.62567	1055/360139
Diagnoses - main ICD10: M19 Other arthrosis	M19	86	0.00150045	0.00117793	0.202735	0.694939	0.809009	0.400273	4165/357029
Treatment/medication code: salmeterol product	20003_1141157264	90	0.000332969	0.00026154	0.202981	0.694939	0.95955	0.94225	224/360917
Age hayfever or allergic rhinitis diagnosed by doctor	22146_raw	86	-0.975346	0.766211	0.203037	0.694939	0.966162	0.477664	20904
Egg consumers	102930	85	-0.0148096	0.0116347	0.203061	0.694939	0.798593	0.597639	10817/40610
Treatment/medication code: iron product	20003_1140888386	85	-0.000719235	0.000565322	0.203282	0.695171	0.968002	0.786861	1009/360132
Doctor diagnosed chronic bronchitis	22129	86	0.00285207	0.00224565	0.20407	0.696145	0.97507	0.679457	1048/90739
Retinol	100018_irnt	82	-0.037114	0.0292254	0.204112	0.696145	0.786934	0.493932	49890
Other ILD-related CVD-co-morbidities	OTHER_ILD_CVD_COMORB	86	0.00113426	0.00089331	0.204181	0.696145	0.889442	0.615852	2507/358687
Other and unspecified visual disturbances	H7_VISDISTNAS	88	0.000390808	0.00030797	0.204448	0.696145	0.999632	0.505424	301/360893
Type milk consumed: soya with calcium	100920_2105	88	-0.0060583	0.0047781	0.204823	0.696145	0.808751	0.0503026	1546/49881
Ever had laser treatment for glaucoma or high eye pressure: No	5327_0	87	-0.0190356	0.0150132	0.204824	0.696145	0.973654	0.892812	5597/191
Aspartate aminotransferase (U/L)	30650_raw	74	0.167438	0.132078	0.204897	0.696145	0.598718	0.523266	342990
Breathing problems during period of job: Yes	22616_1	85	0.00706375	0.0055743	0.205084	0.696145	0.951051	0.870911	6697/84452
Treatment/medication code: alverine	20003_1140879424	90	-0.000330646	0.000260962	0.205146	0.696145	0.842322	0.419324	223/360918
Why reduced smoking: Doctor's advice	6158_2	87	0.0268081	0.0211654	0.205299	0.696145	0.748845	0.741209	1639/9804
Types of transport used (excluding work): Cycle	6162_4	79	-0.00385987	0.00304814	0.205405	0.696145	0.270722	0.0145763	26059/333265
Illnesses of mother: Alzheimer's disease/dementia	20110_10	77	0.0040495	0.00319791	0.205407	0.696145	0.931644	0.778131	28507/302534
Vitamin E	100025_raw	84	-0.217772	0.172038	0.205571	0.696181	0.850324	0.300739	51453
Job coding: actor, chorister or singer	22601_34133166	86	-0.00115493	0.00091281	0.205783	0.696204	0.998292	0.646419	153/89713
Diagnoses - main ICD10: M18 Arthrosis of first carpometacarpal joint	M18	86	-0.000698727	0.00055251	0.205999	0.696204	0.978502	0.580002	898/360296
Diagnoses - main ICD10: S83 Dislocation, sprain and strain of joints and ligaments of knee	S83	86	-0.000553731	0.000437893	0.206038	0.696204	0.999659	0.0340467	580/360614
Cheese intake	1408	63	-0.0164401	0.0130195	0.206687	0.69681	0.459662	0.388558	352458
Non-cancer illness code, self-reported: fracture neck of femur / hip	20002_1648	86	0.000352365	0.000279196	0.206923	0.69681	0.990525	0.36907	246/360895
Oestradiol (quantile)	30800_irnt	89	-0.0283989	0.022506	0.207008	0.69681	0.959138	0.509345	54498
6mm cylindrical power (left)	5118_irnt	83	-0.0326714	0.0258932	0.207029	0.69681	0.727102	0.843177	65551
Granulomatous disorders of skin and subcutaneous tissue	L12_GRANULOMATOUSSKIN	86	0.000424593	0.00033662	0.207185	0.69681	0.793104	0.606209	358/360836
Diagnoses - main ICD10: L92 Granulomatous disorders of skin and subcutaneous tissue	L92	86	0.000424593	0.00033662	0.207185	0.69681	0.793104	0.606209	338/360856
Qualifications: Other professional qualifications eg: nursing, teaching	6138_6	79	-0.00689526	0.00546789	0.207293	0.69681	0.477589	0.583093	104241/253308
Recent feelings of depression	20510	83	0.0134833	0.0107024	0.207728	0.697127	0.985435	0.827956	117656
Treatment/medication code: paracetamol	20003_2038460150	77	0.00536828	0.00426205	0.20783	0.697127	0.47826	0.907188	66347/294794
Non-cancer illness code, self-reported: gastroenteritis/dysentry	20002_1509	88	-0.000226151	0.000179555	0.207848	0.697127	0.97412	0.522532	104/361037
Type of tobacco currently smoked: Manufactured cigarettes	3446_1	83	0.0218047	0.0173313	0.208352	0.698302	0.871157	0.506674	19103/8480
Treatment/medication code: senna product	20003_1141157178	90	0.000254754	0.000202722	0.208875	0.699539	0.850146	0.192905	134/361007
Diagnoses - main ICD10: H25 Senile cataract	H25	87	0.00180016	0.00143389	0.20932	0.70051	0.955617	0.830994	6332/354862
Non-cancer illness code, self-reported: sciatica	20002_1476	88	0.00128523	0.00102504	0.209904	0.70195	0.931158	0.887752	3400/357741
Leg pain when walking ever disappears while walking	5496	85	-0.0329239	0.0262906	0.210458	0.702207	0.740407	0.880106	4838/9007
Sleeping too much	20534	85	0.0151622	0.0121172	0.210828	0.702207	0.923563	0.491195	9354/36186
Non-cancer illness code, self-reported: osteoporosis	20002_1309	78	-0.00193918	0.00155	0.210904	0.702207	0.658151	0.757914	5736/355405
Doctor diagnosed tuberculosis	22137	86	-0.00192658	0.00153997	0.210915	0.702207	0.979864	0.772212	489/91298
Leisure/social activities: Religious group	6160_3	81	-0.00513601	0.00410648	0.211041	0.702207	0.625402	0.233897	52697/307366
Cancer code, self-reported: squamous cell carcinoma	20001_1062	84	-0.000476463	0.000381006	0.211103	0.702207	0.854517	0.454339	449/360692
Diagnoses - main ICD10: H05 Disorders of orbit	H05	81	0.000274816	0.000219812	0.211214	0.702207	0.864874	0.260011	142/361052
Job coding: electrician, electrical engineer, electrical contractor	22601_52412944	89	-0.00222654	0.00178124	0.211302	0.702207	0.982328	0.182277	648/89218
Other coagulation defects	D3_COAGOTHER	88	-0.000237914	0.000190405	0.211477	0.702207	0.721475	0.542021	114/361080
Delivery methods: Ventouse, vacuum extraction	41221_4	87	-0.0265862	0.0212796	0.211529	0.702207	0.961938	0.848811	788/7231
Diagnoses - main ICD10: D27 Benign neoplasm of ovary	D27	86	0.000694998	0.000557432	0.212476	0.704838	0.941694	0.292141	946/360248
Treatment/medication code: meloxicam	20003_1140926732	81	0.000754172	0.000605262	0.212755	0.705129	0.322346	0.818013	1038/360103
Treatment/medication code: zinc product	20003_1140888538	86	0.00108314	0.000869506	0.212875	0.705129	0.925389	0.148802	2420/358721
Diagnoses - main ICD10: I45 Other conduction disorders	I45	85	0.000406858	0.000326803	0.213144	0.705505	0.878062	0.157902	292/360902
Job coding: driving instructor, hgv instructor	22601_82152612	89	0.000977886	0.000786	0.213452	0.706009	0.89862	0.647207	124/89742
Diagnoses - main ICD10: O36 Maternal care for other known or suspected foetal problems	O36	86	0.000748264	0.000602563	0.21431	0.70741	0.988667	0.567834	1149/360045
Job coding: travel agency manager/owner, tourist manager	22601_12263368	83	0.00121185	0.00097599	0.214362	0.70741	0.846603	0.818443	174/89692
Treatment/medication code: zapain caplet	20003_1141178052	87	0.0002534	0.000204118	0.214445	0.70741	0.994686	0.994315	133/361008
Diagnoses - main ICD10: J22 Unspecified acute lower respiratory infection	J22	86	0.00134783	0.00108625	0.214675	0.70741	0.986835	0.386793	3140/358054
Hearing test done: I can only hear on the right side	4849_11	83	-0.00178976	0.00144301	0.214865	0.70741	0.979833	0.151084	698/119182
Delivery methods: Spontaneous other cephalic	41221_1	83	0.0188468	0.0151981	0.214949	0.70741	0.996341	0.740238	366/7653
Treatment/medication code: terbinafine	20003_1140927328	87	0.000584574	0.000471421	0.214966	0.70741	0.970764	0.778935	700/360441
Diagnoses - main ICD10: M81 Osteoporosis without pathological fracture	M81	83	-0.000632939	0.000510795	0.2153	0.707617	0.94489	0.210032	737/360457
Diagnoses - main ICD10: K12 Stomatitis and related lesions	K12	84	-0.000374567	0.000302367	0.215426	0.707617	0.994542	0.763618	271/360923
Job coding: printing machine operator, printer's assistant	22601_91332890	85	0.000975179	0.00078733	0.215497	0.707617	0.999239	0.347793	119/89747
Retinal detachment with retinal break	H7_RETINALDETACHBREAK	86	0.000760569	0.00061444	0.215782	0.708038	0.975919	0.747811	1198/359996
Diagnoses - main ICD10: Z04 Examination and observation for other reasons	Z04	88	0.00049149	0.000397722	0.216547	0.709687	0.964289	0.281281	499/360695
Other disorders of eyelid	H7_EYELIDDIS	84	0.00152222	0.0012322	0.216695	0.709687	0.755753	0.0520845	4529/356665
3mm asymmetry index (right)	5159_raw	86	0.204625	0.165694	0.216847	0.709687	0.795116	0.963633	74038
Forced vital capacity (FVC)	3062_irnt	53	-0.0149019	0.0120684	0.21691	0.709687	0.21273	0.731012	329404
Systolic blood pressure, automated reading	4080_raw	58	0.319344	0.258885	0.217376	0.709693	0.430798	0.164449	340159
Diagnoses - main ICD10: J84 Other interstitial pulmonary diseases	J84	82	0.000434461	0.000352222	0.217395	0.709693	0.83977	0.765902	342/360852
Job SOC coding: IT strategy and planning professionals	22617_2131	84	0.00373532	0.0030284	0.217416	0.709693	0.606992	0.325562	1863/89286
Job SOC coding: Vocational and industrial trainers and instructors	22617_3563	88	-0.0027199	0.00220597	0.217586	0.709693	0.907025	0.509409	1015/90134
Diagnoses - main ICD10: D61 Other aplastic anaemias	D61	81	0.0002846	0.000231083	0.218103	0.709693	0.870446	0.420829	127/361067
Diagnoses - main ICD10: N18 Chronic renal failure	N18	89	0.000529318	0.000429848	0.21817	0.709693	0.988775	0.702212	521/360673
White wine intake	100670	84	-0.0380229	0.0308826	0.218245	0.709693	0.750355	0.942688	51427
3mm weak meridian angle (right)	5100_irnt	81	0.0295524	0.0240044	0.218277	0.709693	0.860799	0.123965	75410
Sleeplessness / insomnia	1200	64	0.0109109	0.00886635	0.218475	0.709693	0.46753	0.330434	360738
Job coding: builder, building contractor	22601_53192534	78	0.000971908	0.000789789	0.218475	0.709693	0.985736	0.114238	113/89753
Diagnoses - main ICD10: C54 Malignant neoplasm of corpus uteri	C54	85	0.000703702	0.000572685	0.219155	0.711255	0.934272	0.599052	988/360206
Small fibre neuropathy	SFN	86	0.000277908	0.000226223	0.21927	0.711255	0.977432	0.652743	143/361051
Types of physical activity in last 4 weeks: Strenuous sports	6164_3	80	-0.00401334	0.00327454	0.220341	0.71422	0.845557	0.00716681	37297/321966
Corneal hysteresis (right)	5256_raw	86	0.0661353	0.0540156	0.220811	0.714308	0.926084	0.548428	76630
Treatment/medication code: elocon cream	20003_1140888092	88	0.000339042	0.000276918	0.220823	0.714308	0.976263	0.196561	240/360901
Diagnoses - main ICD10: K31 Other diseases of stomach and duodenum	K31	85	-0.00111777	0.000913078	0.220886	0.714308	0.94068	0.47945	2374/358820
Job coding: computer engineer, computer service or maintenance technician	22601_52452948	85	-0.000948987	0.000775393	0.220998	0.714308	0.955505	0.14411	117/89749
Thoughts of death during worst depression	20437	87	0.0155042	0.0126732	0.221185	0.714405	0.970288	0.583587	32630/30018
Total sugars	100008_irnt	81	-0.0382913	0.0313592	0.222066	0.716738	0.993268	0.248484	51453
Place of birth in UK - north co-ordinate	129_irnt	77	0.0107249	0.00879882	0.222879	0.718219	0.720221	0.464313	338701
Non-cancer illness code, self-reported: mania/bipolar disorder/manic depression	20002_1291	86	-0.0006937	0.000569176	0.222928	0.718219	0.940895	0.902831	1008/360133
Worked with paints, thinners or glues: Rarely/never	22613_0	89	-0.00509173	0.00417965	0.223141	0.718219	0.826727	0.120067	86796/3593
Diagnoses - main ICD10: H02 Other disorders of eyelid	H02	84	0.00150063	0.00123193	0.223181	0.718219	0.769001	0.0510347	4294/356900
Heating type(s) in home: Solid fuel central heating	6140_5	87	-0.00177683	0.00145921	0.223351	0.718219	0.88546	0.306436	746/119162
Medication related adverse effects	ASTHMA_MEDICATIO_COMORB	83	0.00298398	0.00245123	0.223474	0.718219	0.991676	0.63893	20094/341100
Age started wearing glasses or contact lenses	2217_irnt	78	-0.0144576	0.0118805	0.223637	0.718235	0.747106	0.96814	310992
Job coding: laboratory technician, scientific assistant, cytology screener; hospital, medical or health technician	22601_31113033	85	-0.00402527	0.00331019	0.223976	0.718802	0.797485	0.92072	2162/87704
Job coding: financial adviser/agent/consultant, investment analyst, mortgage consultant, financier, pension advisor	22601_35343267	83	-0.00261135	0.00214879	0.224265	0.718802	0.67009	0.838958	849/89017
Why stopped smoking: Health precaution	6157_3	84	-0.0128741	0.0105961	0.224375	0.718802	0.593569	0.663204	55663/32853
3mm cylindrical power angle (right)	5115_irnt	81	0.0291617	0.0240056	0.224447	0.718802	0.872683	0.131521	75401
Type of tobacco currently smoked: Cigars or pipes	3446_3	87	0.011499	0.00947217	0.224755	0.718802	0.679773	0.371011	2011/25572
Non-cancer illness code, self-reported: transient ischaemic attack (tia)	20002_1082	86	0.0008645	0.000712282	0.224861	0.718802	0.968115	0.272165	1369/359772
Delivery methods: Other forceps, not breech	41221_3	85	-0.0133025	0.0109639	0.225016	0.718802	0.993891	0.158437	190/7829
Vitreous haemorrhage	H7_VITRHAEMORR	86	0.000348729	0.000287463	0.225081	0.718802	0.989253	0.864702	256/360938
Illnesses of siblings: Bowel cancer	20111_4	86	0.00221033	0.00182293	0.225314	0.719041	0.717841	0.174213	6727/272515
Non-cancer illness code, self-reported: fracture tibia	20002_1652	85	-0.000469045	0.000387009	0.225522	0.719199	0.955379	0.358374	444/360697
Creatinine (enzymatic) in urine	30510_raw	59	93.4585	77.1602	0.225809	0.719607	0.591798	0.0106683	350812
Treatment/medication code: trandolapril	20003_1140860904	87	0.00031533	0.000260996	0.226978	0.72166	0.967534	0.976322	214/360927
Treatment/medication code: ursodeoxycholic acid	20003_1141173328	86	-0.000243377	0.000201445	0.226988	0.72166	0.975536	0.789031	128/361013
Diagnoses - main ICD10: K38 Other diseases of appendix	K38	83	0.00022598	0.000187054	0.227008	0.72166	0.991545	0.532773	102/361092
severe traumatic brain injury, does not include concussion	TRAUMBRAIN_NONCONCUS	81	-0.00052034	0.000430815	0.227122	0.72166	0.999967	0.990379	563/360631
Job coding: typist, shorthand typist, transcriber, stenographer	22601_42173304	83	-0.00466571	0.00386684	0.227589	0.72166	0.961653	0.262501	2975/86891
Cancer code, self-reported: leukaemia	20001_1048	90	-0.000276127	0.000229043	0.227985	0.72166	0.994821	0.524599	169/360972
Diagnoses - main ICD10: C21 Malignant neoplasm of anus and anal canal	C21	89	0.000267984	0.000222323	0.228056	0.72166	0.635248	0.914102	139/361055
Leg fat mass (right)	23112_raw	2	0.184425	0.153025	0.228128	0.72166	NA	NA	354807
Diagnoses - main ICD10: S51 Open wound of forearm	S51	81	0.000314114	0.000260638	0.228137	0.72166	0.956532	0.73319	193/361001
Trunk fat percentage	23127_irnt	4	0.0769866	0.0638858	0.228178	0.72166	0.445943	0.625282	354619
Treatment/medication code: actonel 5mg tablet	20003_1141175690	89	-0.00036806	0.000305527	0.228329	0.72166	0.983582	0.828202	301/360840
Milk type used: Soya	1418_4	81	0.00254436	0.00211257	0.22844	0.72166	0.840907	0.0602168	13147/347659
Size of red wine glass drunk: medium (175ml)	20096_2	87	-0.0102025	0.00847439	0.228622	0.72166	0.985906	0.0628319	5131/46296
Magnesium	100017_raw	82	-4.50515	3.74289	0.228722	0.72166	0.908022	0.202631	51453
Non-cancer illness code, self-reported: fracture fibula	20002_1653	88	-0.000413046	0.000343245	0.228838	0.72166	0.951164	0.343672	377/360764
Diagnoses - main ICD10: D33 Benign neoplasm of brain and other parts of central nervous system	D33	89	0.000342655	0.00028492	0.229117	0.72174	0.978561	0.529379	253/360941
Number of spontaneous miscarriages	3839	82	-0.0230378	0.0191588	0.229182	0.72174	0.930062	0.270795	60300
Job SOC coding: Occupational therapists	22617_3222	86	-0.00145979	0.00121554	0.229774	0.722414	0.993293	0.947991	299/90850
Diagnoses - main ICD10: Z34 Supervision of normal pregnancy	Z34	90	-0.0005619	0.000467919	0.229809	0.722414	0.98587	0.109295	731/360463
Basal metabolic rate	23105_irnt	6	0.0427733	0.0356297	0.229947	0.722414	0.157934	0.105416	354825
Diagnoses - main ICD10: K75 Other inflammatory liver diseases	K75	85	0.000381945	0.000318257	0.230094	0.722414	0.905398	0.811747	302/360892
Non-cancer illness code, self-reported: retinal artery/vein occlusion	20002_1282	87	0.000277472	0.000231253	0.230192	0.722414	0.957636	0.677242	172/360969
Job coding: scientific researcher, scientific officer, medical research associate, experimental officer	22601_23213026	86	-0.00292369	0.00243819	0.230481	0.722822	0.967479	0.253897	1165/88701
Diagnoses - main ICD10: K57 Diverticular disease of intestine	K57	77	0.00284531	0.00237503	0.230912	0.723672	0.969904	0.217015	12662/348532
Job coding: other engineering professional	22601_21293047	87	-0.00217187	0.00181423	0.231255	0.724249	0.845545	0.889192	631/89235
6mm strong meridian angle (right)	5106_irnt	85	0.0299121	0.0250131	0.231752	0.725305	0.977524	0.685906	66256
Other and unspecified degenerative diseases of nervous system	G6_DEGENOTH	85	-0.000220413	0.0001844	0.231971	0.725489	0.99909	0.878835	106/361088
Smoked cigarette or pipe within last hour	3159	91	0.0137201	0.0114937	0.232594	0.726804	0.98881	0.458454	4238/28972
Job SOC coding: Information and communication technology managers	22617_1136	87	0.00333801	0.00279719	0.232734	0.726804	0.909062	0.822113	1634/89515
Frequent trouble falling or staying asleep during worst period of anxiety	20427	83	0.01733	0.0145265	0.232872	0.726804	0.967206	0.942148	29129/6455
Time spent driving	1090	76	0.0120399	0.0100982	0.233152	0.727178	0.40228	0.942507	241357
Treatment/medication code: co-amilofruse	20003_1140923402	87	0.000397341	0.000333418	0.233371	0.727229	0.874806	0.920055	357/360784
Cancer code, self-reported: colon cancer/sigmoid cancer	20001_1022	87	0.000790422	0.000663468	0.233516	0.727229	0.963703	0.827768	1214/359927
Treatment/medication code: multivitamin+mineral preparations	20003_1140876592	83	-0.00152413	0.00128068	0.234009	0.727229	0.891784	0.727974	4997/356144
Treatment/medication code: coversyl 2mg tablet	20003_1140860802	86	0.000248025	0.000208532	0.234288	0.727229	0.870584	0.472885	132/361009
Heel Broadband ultrasound attenuation, direct entry	3144_irnt	60	0.0228029	0.0191721	0.234292	0.727229	0.729354	0.331642	206576
Non-cancer illness code, self-reported: cardiomyopathy	20002_1079	86	0.000374047	0.000314538	0.234363	0.727229	0.974967	0.151238	311/360830
Job SOC coding: Occupational hygienists and safety officers (health and safety)	22617_3567	88	-0.00155322	0.00130708	0.234711	0.727229	0.988171	0.847078	348/90801
Mean platelet (thrombocyte) volume	30100_raw	63	0.017582	0.0148021	0.234911	0.727229	0.162306	0.703515	350470
Ever addicted to any substance or behaviour	20401	85	0.00531934	0.00447832	0.234913	0.727229	0.98657	0.029611	7023/109723
Trunk fat percentage	23127_raw	4	0.605962	0.510506	0.235234	0.727229	0.424839	0.631103	354619
Job SOC coding: Pensions and insurance clerks	22617_4132	83	-0.00301028	0.00253617	0.235252	0.727229	0.987887	0.49502	1270/89879
Treatment/medication code: ispaghula husk	20003_1140865752	87	0.000379581	0.000319828	0.235295	0.727229	0.978867	0.633598	327/360814
Diagnoses - main ICD10: H01 Other inflammation of eyelid	H01	87	-0.000270576	0.000228073	0.235481	0.727229	0.976683	0.470462	152/361042
Job coding: legal secretary, clerk, or aid clerk	22601_42123280	85	0.00178848	0.00150766	0.235519	0.727229	0.88305	0.0460532	435/89431
Job SOC coding: Research and development managers	22617_1137	85	-0.00296935	0.0025046	0.235796	0.727229	0.847603	0.511058	1276/89873
Mineral and other dietary supplements: Glucosamine	6179_2	77	0.00571006	0.00481674	0.235835	0.727229	0.631206	0.183219	70218/289798
Fluid intelligence score	20016_raw	69	-0.0537666	0.0453668	0.235957	0.727229	0.26771	0.201221	117131
Type of fat/oil used in cooking: Sunflower oil	20090_354	89	-0.0107837	0.00910084	0.236053	0.727229	0.685711	0.748893	6226/45201
Treatment/medication code: tetracycline	20003_1140873450	88	0.000213482	0.000180347	0.236519	0.727748	0.985624	0.531786	105/361036
Diagnoses - main ICD10: F10 Mental and behavioural disorders due to use of alcohol	F10	88	-0.000648285	0.000547743	0.236589	0.727748	0.986972	0.796029	786/360408
Job SOC coding: School secretaries	22617_4213	83	-0.0029399	0.00248461	0.236714	0.727748	0.999081	0.434472	1242/89907
Treatment/medication code: diltiazem	20003_1140879806	85	0.000582571	0.000492509	0.236863	0.727748	0.949469	0.557455	738/360403
Vegetable consumers	103990	86	-0.0127757	0.0108054	0.237069	0.727889	0.945743	0.653891	42359/9068
Pericarditis	I9_PERICARD	89	0.000257411	0.000217951	0.237584	0.728273	0.990526	0.348923	155/361039
Medication related adverse effects (Asthma/COPD)	PULM_MEDICATIO_COMORB	81	0.00302274	0.00255996	0.237692	0.728273	0.996582	0.637023	21706/339488
Treatment/medication code: flixotide 25micrograms inhaler	20003_1140864286	86	-0.000521406	0.000441732	0.237854	0.728273	0.991597	0.803751	607/360534
Treatment/medication code: xatral 2.5mg tablet	20003_1140864472	86	-0.000521406	0.000441732	0.237854	0.728273	0.991597	0.803751	-
Non-cancer illness code, self-reported: hiatus hernia	20002_1474	84	0.00191804	0.00162545	0.237997	0.728273	0.867172	0.249342	8340/352801
Illnesses of siblings: None of the above (group 2)	20111_101	79	-0.00572873	0.00485673	0.238181	0.728318	0.2964	0.880271	240056/44840
Treatment/medication code: betamethasone	20003_1140874790	89	0.000498849	0.000423337	0.238648	0.728318	0.400876	0.919997	563/360578
Illnesses of adopted father: High blood pressure	20112_8	84	0.0595106	0.0505115	0.238734	0.728318	0.874651	0.376472	566/2049
Inverse distance to the nearest road	24010_raw	85	-0.0009607	0.000815479	0.238765	0.728318	0.872906	0.494157	356078
Time spent outdoors in winter	1060	77	0.00838643	0.00711947	0.238814	0.728318	0.560833	0.797	284889
Diagnoses - main ICD10: S66 Injury of muscle and tendon at wrist and hand level	S66	85	-0.000592955	0.00050406	0.239451	0.729772	0.988257	0.354745	789/360405
Destinations on discharge from hospital (recoded): Nursing, residential care, group home: Local Authoritory	41248_7002	87	0.000200762	0.000170747	0.239678	0.729973	0.927526	0.947624	106/359345
Diagnoses - main ICD10: G81 Hemiplegia	G81	84	0.000405292	0.000344938	0.240006	0.730114	0.861017	0.724762	291/360903
Type of fat/oil used in cooking: Normal fat butter	20090_362	87	0.00857806	0.00730128	0.240046	0.730114	0.940801	0.448912	3670/47757
Treatment/medication code: adcal-d3 1.5g/10micrograms chewable tablet	20003_1141164828	86	-0.00103841	0.000885204	0.240768	0.731818	0.899363	0.625775	2435/358706
Panic disorder	F5_PANIC	87	0.000221428	0.000188984	0.241327	0.731863	0.998354	0.876481	112/361082
Gastroduodenal ulcer	K11_GASTRODUOULC	85	0.00122797	0.00104819	0.241392	0.731863	0.959573	0.512872	3467/357727
Platelet crit	30090_irnt	68	0.0137581	0.0117447	0.241425	0.731863	0.547344	0.372974	350471
Job SOC coding: Managers in construction	22617_1122	86	0.002673	0.00228184	0.241428	0.731863	0.982355	0.513096	1060/90089
Job SOC coding: Draughtspersons	22617_3122	88	0.00139975	0.00119653	0.242064	0.732687	0.975016	0.446452	290/90859
Job coding: other cleaner including in offices, hospitals, schools, shops, warehouses, ships, aircraft, stations	22601_92332986	83	0.00168504	0.00144057	0.242121	0.732687	0.787419	0.0798863	334/89532
Diagnoses - main ICD10: D05 Carcinoma in situ of breast	D05	82	-0.000906895	0.000775652	0.242322	0.732687	0.997736	0.526122	1454/359740
FI2 : identify largest number	4946	87	-0.00198149	0.00169482	0.242345	0.732687	0.715612	0.396286	115919/950
Type of fat/oil used in cooking: Unknown polyunsaturated margarine	20090_376	86	0.00171882	0.0014714	0.242744	0.733357	0.967558	0.141182	140/51287
Diagnoses - main ICD10: R76 Other abnormal immunological findings in serum	R76	88	-0.000226939	0.000194527	0.243362	0.733357	0.958875	0.69086	121/361073
Vitamin and/or mineral supplement use: Zinc	20084_487	86	-0.00560801	0.00480728	0.243385	0.733357	0.959924	0.144922	1539/49888
Job SOC coding: TV, video and audio engineers	22617_5244	88	-0.00123443	0.00105835	0.243463	0.733357	0.997223	0.900374	231/90918
Diagnoses - main ICD10: O21 Excessive vomiting in pregnancy	O21	84	-0.000287447	0.000246469	0.243511	0.733357	0.881908	0.0463793	165/361029
Number of attempts	4291	82	0.00865719	0.00742703	0.243763	0.733357	0.97147	0.686749	95738/23991
Non-cancer illness code, self-reported: deliberate self-harm/suicide attempt	20002_1290	85	0.000285961	0.000245345	0.243797	0.733357	0.972798	0.977756	187/360954
Duration screen displayed	4290_raw	81	4.72025	4.05127	0.243968	0.733357	0.758511	0.370615	119729
Job coding: metal working machine operator, fettler, grinder, metal cutter, metal machinist, metal polisher, press operator, shot blaster, tool room machinist	22601_81252835	86	0.000972281	0.00083458	0.244021	0.733357	0.934531	0.627202	130/89736
Diagnoses - main ICD10: N61 Inflammatory disorders of breast	N61	89	0.000382335	0.000328413	0.244346	0.733759	0.937405	0.970245	343/360851
Most recent bowel cancer screening	2355	87	0.0132678	0.0113998	0.244479	0.733759	0.938246	0.861349	81408
Non-cancer illness code, self-reported: liver/biliary/pancreas problem	20002_1136	87	0.000527337	0.000453792	0.245209	0.734477	0.936501	0.993696	635/360506
Job SOC coding: Printing machine minders and assistants	22617_9133	85	0.000916791	0.000789105	0.245312	0.734477	0.999757	0.415784	123/91026
Job coding: compositor, originator, lithographic plate maker, paste-up artist, stereotyper, typesetter	22601_54212886	85	0.001128	0.00097098	0.245354	0.734477	0.996745	0.579267	182/89684
Trunk predicted mass	23130_raw	10	0.159092	0.13695	0.245365	0.734477	0.276094	0.269938	354494
Dementia	F5_DEMENTIA	86	-0.000259912	0.000223834	0.245568	0.734601	0.97954	0.287711	157/361037
Worked with materials containing asbestos: Rarely/never	22612_0	85	0.00448833	0.00387068	0.246223	0.736024	0.996143	0.0595785	83506/2162
Treatment/medication code: epilim 100mg crushable tablet	20003_1140872200	83	-0.000516826	0.000445841	0.246368	0.736024	0.985568	0.442296	612/360529
Diagnoses - main ICD10: O72 Postpartum haemorrhage	O72	88	0.000356553	0.00030808	0.247134	0.736677	0.974003	0.937635	307/360887
6mm strong meridian angle (right)	5106_raw	85	1.27356	1.10064	0.247228	0.736677	0.970848	0.668409	66256
Non-cancer illness code, self-reported: bronchitis	20002_1412	88	0.00104981	0.000907272	0.247231	0.736677	0.962452	0.339295	2681/358460
Leisure/social activities: Pub or social club	6160_2	70	-0.00672725	0.00581395	0.247236	0.736677	0.748216	0.911267	98499/261564
Illnesses of siblings: Alzheimer's disease/dementia	20111_10	89	0.00103191	0.000892781	0.247749	0.737458	0.991505	0.96146	1609/277453
Lung diseases due to external agents	J10_EXTERLUNG	89	0.000339981	0.00029419	0.247824	0.737458	0.868437	0.134877	281/360913
Malignant neoplasm of digestive organs	C3_DIGESTIVE_ORGANS	86	0.00152813	0.00132408	0.248456	0.737561	0.906125	0.806461	5690/355504
NA	C_DIGESTIVE_ORGANS	86	0.00152813	0.00132408	0.248456	0.737561	0.906125	0.806461	5690/355504
Hodgkin lymphoma	C_HODGKIN_LYMPHOMA	88	0.000321067	0.000278205	0.248473	0.737561	0.992311	0.485531	248/360946
Hypertensive diseases	I9_HYPERTENSION	86	0.000740622	0.000641947	0.248618	0.737561	0.959632	0.817796	1313/359881
Job SOC coding: Brokers	22617_3532	88	-0.00206883	0.00179429	0.248908	0.737561	0.879178	0.285139	665/90484
Magnesium	100017_irnt	84	-0.0337645	0.0292903	0.249013	0.737561	0.91284	0.12727	51453
Treatment/medication code: viscotears liquid eye gel	20003_1140865010	85	-0.000639279	0.000554624	0.24906	0.737561	0.937979	0.778393	841/360300
Job SOC coding: Social workers	22617_2442	87	0.00313995	0.00272471	0.249158	0.737561	0.985363	0.702188	1509/89640
Non-cancer illness code, self-reported: femoral hernia	20002_1605	85	-0.000209128	0.000181644	0.249607	0.738406	0.842119	0.784262	102/361039
Other and unspecified granulomatous disorders of skin and subcutaneous tissue	L12_GRANULOMASKINNAS	86	0.000287756	0.000250187	0.250076	0.739313	0.907929	0.682153	196/360998
Diagnoses - main ICD10: H43 Disorders of vitreous body	H43	87	0.00044472	0.000386901	0.250375	0.739714	0.99023	0.522456	448/360746
Treatment/medication code: aciclovir	20003_1140874370	88	-0.000341932	0.000297891	0.251034	0.74118	0.924006	0.924884	286/360855
Maximum frequency of taking cannabis	20454	83	0.0454339	0.0396408	0.251738	0.742499	0.960166	0.229828	24798
Non-cancer illness code, self-reported: gastrointestinal bleeding	20002_1191	89	-0.000239476	0.000208972	0.251808	0.742499	0.840895	0.856735	142/360999
Number of night shifts worked monthly during mixed shift periods	22643_raw	86	0.296759	0.259222	0.25229	0.743435	0.925103	0.467533	19998
Reason for reducing amount of alcohol drunk: Doctor's advice	2664_2	87	0.00298933	0.0026142	0.252832	0.744549	0.995016	0.927851	2990/131043
Fluid intelligence score	20016_irnt	69	-0.0244625	0.0214118	0.253254	0.74531	0.301057	0.153643	117131
Pyogenic arthritis	M13_PYOGARTH	83	0.000354212	0.000310284	0.253632	0.745854	0.950511	0.850017	278/360916
Victim of physically violent crime	20529	83	-0.00848719	0.00743677	0.253768	0.745854	0.918518	0.736926	21926/95920
Job code - deduced: Local government clerical officers and assistants	20024_4113	87	0.00791972	0.00694249	0.25397	0.745964	0.962852	0.746264	116/9791
Treatment/medication code: brinzolamide	20003_1141176284	89	0.000232868	0.000204208	0.254141	0.745985	0.967111	0.636129	135/361006
Job coding: medical radiographer, x-ray operator, sonographer	22601_32143084	87	-0.000956876	0.000840083	0.254693	0.746781	0.999066	0.793879	140/89726
Day shifts worked: Shift pattern was worked for some (but not all) of job	22630_0	83	-0.0117049	0.0102773	0.254742	0.746781	0.652644	0.907363	1756/23941
Non-cancer illness code, self-reported: fracture foot	20002_1654	85	-0.000314889	0.000276762	0.25522	0.747393	0.999921	0.964617	240/360901
Activities undertaken to treat depression: Talking therapies, such as psychotherapy, counselling, group therapy or CBT	20547_1	85	0.00924112	0.00812322	0.25528	0.747393	0.896016	0.646162	25960/91803
Number of times snap-button pressed	403	84	0.00411518	0.00362964	0.256891	0.750255	0.842089	0.436478	359678
Unspecified diabetes with ophthalmic complications	E4_DMNASOPTH	85	0.000253704	0.000223801	0.256957	0.750255	0.945236	0.833974	153/361041
Illnesses of adopted mother: Lung cancer	20113_3	90	0.0274297	0.0242091	0.257202	0.750255	0.922072	0.15517	155/2778
Gas or solid-fuel cooking/heating: None of the above	6139_100	88	0.0045676	0.00403368	0.25748	0.750255	0.754439	0.540589	63653/296413
Treatment/medication code: minocycline	20003_1140873480	88	0.000252764	0.000223376	0.257817	0.750255	0.943123	0.802511	161/360980
Pain type(s) experienced in last month: Back pain	6159_4	72	0.00566511	0.00500709	0.25788	0.750255	0.946205	0.376821	91349/269042
Crohn's disease of large intestine	CHRONLARGE	88	0.00036533	0.000322905	0.257892	0.750255	0.951919	0.812957	336/360858
Demyelenating diseases of the central nervous system	G6_DEMYEL	86	-0.000569974	0.000503872	0.257976	0.750255	0.959698	0.146553	788/360406
Paralytic ileus and intestinal obstruction	K11_ILEUS	90	0.000910387	0.000804886	0.258023	0.750255	0.940958	0.144063	2102/359092
Disorders of vitreous body	H7_VITRBODYGLOBE	87	0.000437629	0.000387306	0.258506	0.750255	0.990982	0.513012	477/360717
Friendships satisfaction	4570	80	-0.016803	0.0148719	0.25854	0.750255	0.321053	0.602851	118649
Hallux valgus (acquired)	M13_HALLUXVALGUS	82	-0.001512	0.00133827	0.258555	0.750255	0.734356	0.879183	5370/355824
Treatment/medication code: fenofibrate	20003_1140861954	87	0.00044442	0.000393472	0.258694	0.750255	0.925631	0.609464	488/360653
Manifestations of mania or irritability: I needed less sleep than usual	20548_5	85	0.00381788	0.0033811	0.25882	0.750255	0.911841	0.424585	3777/110645
Treatment/medication code: topiramate	20003_1140923484	86	0.000290642	0.000257429	0.258889	0.750255	0.984352	0.239636	209/360932
Orange juice intake	100190	85	-0.0296339	0.0262599	0.259115	0.750255	0.943384	0.768862	51414
Glomerulonephritis	GLOMER_NEPHRITIS	90	0.000496146	0.000439708	0.259171	0.750255	0.962831	0.855142	629/360565
Job SOC coding: Metal working machine operatives	22617_8125	87	0.000936364	0.000829959	0.259233	0.750255	0.916337	0.606809	135/91014
Systolic blood pressure, manual reading	93_irnt	84	0.0412485	0.036585	0.259543	0.750527	0.228061	0.849348	31281
Traffic intensity on the nearest road	24009	87	0.00466888	0.00414201	0.259658	0.750527	0.745577	0.0840122	356078
Signal-to-noise-ratio (SNR) of triplet (right)	4241_raw	83	-0.0408307	0.0362773	0.26037	0.751491	0.914724	0.352589	116755
Job coding: journalist, reporter, newspaper correspondent, sports writer, newspaper or magazine editor	22601_34313159	85	-0.00191393	0.00170065	0.260415	0.751491	0.986768	0.212578	496/89370
Job coding: ict or it manager, systems/data processing manager, telecom manager	22601_11363057	87	0.00315544	0.00280424	0.260488	0.751491	0.935031	0.816531	1596/88270
Treatment/medication code: arthrotec 50 tablet	20003_1140927086	82	0.000354697	0.000315637	0.26112	0.752582	0.884776	0.763709	308/360833
Diagnoses - main ICD10: R19 Other symptoms and signs involving the digestive system and abdomen	R19	83	-0.00191599	0.00170547	0.261251	0.752582	0.875455	0.0410851	8796/352398
Non-cancer illness code, self-reported: emphysema	20002_1472	88	0.000246965	0.000219882	0.261364	0.752582	0.975876	0.97127	150/360991
Felt irritable or had angry outbursts in past month	20494	86	0.0234783	0.0209133	0.261586	0.752744	0.958519	0.541735	52816
Diseases of liver	K11_LIVER	83	0.000818822	0.000729823	0.261885	0.753127	0.995996	0.745772	1663/359531
Treatment/medication code: colpermin 0.2ml m/r gel e/c capsule	20003_1140865416	87	-0.000361916	0.000322998	0.262505	0.7542	0.785628	0.0405764	329/360812
Diagnoses - main ICD10: C44 Other malignant neoplasms of skin	C44	87	-0.00191817	0.00171221	0.262591	0.7542	0.884416	0.392548	9086/352108
Age started hormone-replacement therapy (HRT)	3536_raw	81	-0.142241	0.127181	0.263389	0.756016	0.91043	0.0782149	68299
Treatment/medication code: xalacom 0.005%/0.5% eye drops	20003_1141184726	87	-0.000287351	0.000257174	0.263849	0.756333	0.998979	0.977223	210/360931
Particulate matter air pollution (pm2.5); 2010	24006_raw	84	0.0129634	0.0116038	0.263921	0.756333	0.52232	0.828543	329886
Non-cancer illness code, self-reported: food intolerance	20002_1562	87	-0.000247873	0.000221913	0.264	0.756333	0.709362	0.789008	154/360987
Carbohydrate	100005_raw	84	-3.35501	3.00592	0.264364	0.756899	0.839137	0.439786	51453
Job SOC coding: Company secretaries	22617_4214	87	0.00102737	0.00092099	0.264632	0.757188	0.975475	0.806139	174/90975
Diagnoses - main ICD10: I86 Varicose veins of other sites	I86	82	-0.000319993	0.000287196	0.265195	0.757937	0.899188	0.0785486	222/360972
Treatment/medication code: gaviscon liquid	20003_1140865354	85	0.000871952	0.000783095	0.265507	0.757937	0.921224	0.305176	1886/359255
Diagnoses - main ICD10: R35 Polyuria	R35	88	0.000831044	0.000746475	0.265583	0.757937	0.935671	0.696467	1773/359421
Diagnoses - main ICD10: I77 Other disorders of arteries and arterioles	I77	85	0.000557338	0.000501501	0.266423	0.757937	0.731067	0.210041	674/360520
Job SOC coding: Engineering professionals n.e.c.	22617_2129	88	-0.00215878	0.00194295	0.266533	0.757937	0.850561	0.652791	756/90393
Illnesses of mother: Stroke	20110_2	84	0.00437869	0.00394102	0.266544	0.757937	0.957643	0.36694	47485/284488
Treatment/medication code: calcichew d3 tablet	20003_1140871050	85	-0.00115196	0.00103691	0.266587	0.757937	0.98421	0.533018	3423/357718
Job coding: motor mechanic, auto engineer	22601_52312660	84	0.00122514	0.00110286	0.266622	0.757937	0.953031	0.895268	237/89629
Creatinine (quantile)	30700_irnt	62	-0.011729	0.0105593	0.266665	0.757937	0.418292	0.464219	344104
Hearing difficulty/problems with background noise	2257	78	-0.00641865	0.00577975	0.266766	0.757937	0.971567	0.394072	134141/219842
3mm regularity index (left)	5163_irnt	85	0.0262631	0.0236513	0.266816	0.757937	0.886075	0.680502	73829
Non-cancer illness code, self-reported: bursitis	20002_1620	82	-0.000214976	0.000193631	0.266898	0.757937	0.992576	0.78661	105/361036
IGF-1 (nmol/L)	30770_raw	54	-0.0977675	0.0882816	0.268099	0.758527	0.407426	0.956062	342439
Diagnoses - main ICD10: C92 Myeloid leukaemia	C92	90	-0.000371525	0.000335594	0.268265	0.758527	0.989746	0.591827	328/360866
Job SOC coding: Sales and retail assistants	22617_7111	84	0.00520971	0.00470687	0.268367	0.758527	0.873703	0.802737	4672/86477
Job SOC coding: Metal machining setters and setter-operators	22617_5221	88	0.00136724	0.00123564	0.26851	0.758527	0.999456	0.806992	316/90833
Treatment/medication code: cardicor 1.25mg tablet	20003_1141171152	85	0.000371671	0.000336098	0.268795	0.758527	0.991317	0.579967	341/360800
Non-follicular lymphoma	C_NONFOLLICULAR_LYMPHOMA	88	0.000549493	0.000497031	0.268921	0.758527	0.998093	0.444376	701/360493
Inverse distance to the nearest road	24010_irnt	87	-0.0119548	0.0108194	0.269187	0.758527	0.951001	0.661993	356078
Recent trouble concentrating on things	20508	82	0.0122154	0.0110567	0.269247	0.758527	0.994614	0.553001	117899
Job coding: television, video, audio or radio engineer/repairer/installer/technician	22601_52443062	87	-0.000820212	0.000742464	0.269282	0.758527	0.947314	0.842635	108/89758
Diagnoses - main ICD10: Z42 Follow-up care involving plastic surgery	Z42	85	-0.000891806	0.000807432	0.269378	0.758527	0.662538	0.75941	1963/359231
Leg fat percentage (right)	23111_raw	7	0.426821	0.386565	0.269534	0.758527	0.0705928	0.246945	354811
Diagnoses - main ICD10: O62 Abnormalities of forces of labour	O62	87	-0.00026031	0.00023576	0.269535	0.758527	0.908142	0.260585	180/361014
Destinations on discharge from hospital (recoded): Usual Place of residence: Living with relatives	41248_1001	86	0.00189231	0.00171479	0.269801	0.758527	0.995859	0.0371018	10386/349053
6mm asymmetry index (right)	5158_irnt	81	-0.0355936	0.0322556	0.269816	0.758527	0.761964	0.321425	41390
Malignant neoplasm of stomach	C3_STOMACH	87	0.000368045	0.000333621	0.269947	0.758527	0.967535	0.4128	351/360843
Malignant neoplasm of stomach	C_STOMACH	87	0.000368045	0.000333621	0.269947	0.758527	0.967535	0.4128	351/360843
Fractured bone site(s): Spine	6151_4	88	0.000555494	0.000503756	0.270156	0.758644	0.573666	0.889871	812/358429
Treatment/medication code: fexofenadine	20003_1141146428	90	-0.000651441	0.000591467	0.270724	0.759767	0.95819	0.378422	1145/359996
Job SOC coding: Journalists, newspaper and periodical editors	22617_3431	85	-0.00186374	0.00169496	0.271516	0.761142	0.99545	0.312619	507/90642
Snoring	SNORING	86	0.000708203	0.000644201	0.271615	0.761142	0.681328	0.675717	1305/359889
Duration of moderate activity	894	80	0.0118506	0.0107937	0.272238	0.761142	0.920469	0.573557	268826
Type of meals eaten: Ready meals	20089_464	88	-0.00830122	0.00756495	0.272498	0.761142	0.995354	0.982155	4060/47367
Other or unspecified ileus, impaction or obstruction	K11_OTHILEUS	89	0.000704531	0.000642658	0.272958	0.761142	0.99335	0.032383	1350/359844
Non-cancer illness code, self-reported: lichen planus	20002_1549	90	-0.000238468	0.000217575	0.273069	0.761142	0.994427	0.405136	155/360986
Sensitivity / hurt feelings	1950	73	0.00695227	0.00634457	0.273174	0.761142	0.552644	0.48927	194755/156066
NA	C_PRIMARY_LYMPHOID_HEMATOPOIETIC	87	0.00107631	0.00098246	0.273286	0.761142	0.966507	0.902761	3030/358164
Diagnoses - main ICD10: N82 Fistulae involving female genital tract	N82	82	0.000215946	0.000197116	0.273286	0.761142	0.996323	0.455017	116/361078
Number of days/week of vigorous physical activity 10+ minutes	904	73	0.0259451	0.0236833	0.273295	0.761142	0.826877	0.556313	344084
Diagnoses - main ICD10: C17 Malignant neoplasm of small intestine	C17	87	0.000233701	0.000213399	0.273458	0.761142	0.9891	0.270388	114/361080
Corneal resistance factor (right)	5257_raw	83	0.0627228	0.0572783	0.273493	0.761142	0.886419	0.638441	76630
Diagnoses - main ICD10: I78 Diseases of capillaries	I78	86	-0.000345141	0.000315182	0.273494	0.761142	0.985469	0.74881	290/360904
Corneal resistance factor (right)	5257_irnt	79	0.0265021	0.0242051	0.273563	0.761142	0.945324	0.39186	76630
Treatment/medication code: lodine 200mg tablet	20003_1140871196	86	0.000271202	0.000247783	0.273729	0.761142	0.828122	0.187231	164/360977
Dorsalgia	M13_DORSALGIA	85	0.00182664	0.00167134	0.274428	0.76215	0.878986	0.311123	8799/352395
Diagnoses - main ICD10: M54 Dorsalgia	M54	85	0.00182664	0.00167134	0.274428	0.76215	0.878986	0.311123	8361/352833
Poultry intake	1359	70	0.0126767	0.0116163	0.275148	0.762213	0.217495	0.0057397	360390
Diagnoses - main ICD10: S80 Superficial injury of lower leg	S80	88	0.000304069	0.00027876	0.275365	0.762213	0.917469	0.654949	231/360963
Job SOC coding: Driving instructors	22617_8215	88	0.0008646	0.000792659	0.275379	0.762213	0.930353	0.865756	128/91021
Weight	23098_irnt	4	0.093159	0.0854345	0.275531	0.762213	0.163093	0.820244	354838
Diagnoses - main ICD10: G62 Other polyneuropathies	G62	83	0.00038528	0.000353436	0.27567	0.762213	0.951933	0.465476	292/360902
Non-cancer illness code, self-reported: nervous breakdown	20002_1288	84	-0.000469477	0.000430679	0.275675	0.762213	0.960473	0.530962	568/360573
Transport type for commuting to job workplace: Public transport	6143_3	80	-0.00690723	0.00633657	0.275688	0.762213	0.622554	0.070506	39655/151177
Diagnoses - main ICD10: E21 Hyperparathyroidism and other disorders of parathyroid gland	E21	85	0.000370373	0.000339849	0.275794	0.762213	0.999252	0.195446	308/360886
Time spent doing moderate physical activity	104910	88	-0.0474638	0.0436384	0.276744	0.763302	0.99841	0.409971	51427
Actions taken following self-harm: Receive help from friends / family / neighbours	20554_6	85	-0.00225283	0.00207236	0.277	0.763302	0.973037	0.121005	1453/116280
Diagnoses - main ICD10: N23 Unspecified renal colic	N23	88	0.000723834	0.000666238	0.27728	0.763302	0.694924	0.198036	1408/359786
Diagnoses - main ICD10: J93 Pneumothorax	J93	88	-0.000342833	0.000315571	0.277308	0.763302	0.901879	0.303087	308/360886
Diagnoses - main ICD10: H50 Other strabismus	H50	85	-0.000506064	0.000465979	0.277468	0.763302	0.890679	0.539195	641/360553
Other strabismus	H7_STRABOTH	85	-0.000506064	0.000465979	0.277468	0.763302	0.890679	0.539195	671/360523
Underlying (primary) cause of death: ICD10: I21.9 Acute myocardial infarction, unspecified	40001_I219	86	0.0162708	0.01499	0.277726	0.763302	0.898211	0.298056	483/8609
Mental health problems ever diagnosed by a professional: Obsessive compulsive disorder (OCD)	20544_7	84	0.00160848	0.00148192	0.277741	0.763302	0.973711	0.600453	733/116978
3mm cylindrical power angle (left)	5112_raw	85	1.64912	1.51967	0.277841	0.763302	0.532083	0.0998136	75389
Diagnoses - main ICD10: J69 Pneumonitis due to solids and liquids	J69	88	0.000266906	0.00024597	0.27787	0.763302	0.977107	0.671955	143/361051
Job SOC coding: Veterinary nurses and assistants	22617_6131	85	0.000927605	0.000855315	0.278135	0.763346	0.975229	0.256964	145/91004
Diagnoses - main ICD10: I26 Pulmonary embolism	I26	87	0.000926146	0.000854125	0.278223	0.763346	0.853981	0.900957	2118/359076
Weight	21002_irnt	4	0.092564	0.085474	0.278831	0.763543	0.15772	0.825318	360116
Coffee type: Other type of coffee	1508_4	84	-0.0017004	0.00157047	0.278929	0.763543	0.761226	0.455391	4791/278658
Job coding: nurse (of any kind, at any level)	22601_32113072	82	0.00525837	0.00485834	0.279102	0.763543	0.939623	0.287069	4860/85006
Diagnoses - main ICD10: K26 Duodenal ulcer	K26	87	0.000716458	0.00066198	0.279121	0.763543	0.620639	0.596782	1291/359903
Diagnoses - main ICD10: R18 Ascites	R18	83	0.000379748	0.000350986	0.279276	0.763543	0.963796	0.478483	359/360835
Job SOC coding: Routine laboratory testers	22617_8138	87	-0.00114089	0.001055	0.279516	0.763543	0.935439	0.678304	226/90923
Non-cancer illness code, self-reported: unclassifiable	20002_99999	87	0.00231121	0.00213755	0.27959	0.763543	0.815148	0.996444	14597/346544
Diagnoses - main ICD10: M62 Other disorders of muscle	M62	88	0.000360945	0.000333903	0.279703	0.763543	0.98357	0.904428	343/360851
Destinations on discharge from hospital (recoded): Transfer within NHS provider: Geriatrics	41248_6007	89	0.000249449	0.000230812	0.279809	0.763543	0.91484	0.119526	172/359265
Mouth/teeth dental problems: Toothache	6149_5	89	0.00224245	0.00207569	0.27999	0.763578	0.969476	0.568181	14477/345364
Hearing test done: Yes	4849_1	89	0.00292673	0.00271077	0.28029	0.763938	0.606276	0.982293	117205/2675
Lettuce intake	104240	87	0.0352755	0.0326857	0.280483	0.764005	0.80817	0.175581	51427
Age cataract diagnosed	4700_irnt	86	0.0699118	0.0649101	0.281455	0.765817	0.845679	0.989746	5020
Childhood asthma (age<16)	ASTHMA_CHILD	83	0.000868469	0.000806952	0.281823	0.765817	0.90165	0.345207	1993/359201
Asthma	J10_ASTHMA	83	0.000868469	0.000806952	0.281823	0.765817	0.90165	0.345207	1993/359201
Asthma	J10_ASTHMA_MAIN	83	0.000868469	0.000806952	0.281823	0.765817	0.90165	0.345207	1993/359201
Neutrophill percentage	30200_raw	65	0.122564	0.113995	0.282302	0.766658	0.568115	0.140105	349861
Polyneuropathies and other disorders of the peripheral nervous system	G6_POLYNEU	89	0.000475421	0.000442878	0.283055	0.767859	0.892606	0.337115	560/360634
Treatment/medication code: piroxicam	20003_1140871666	83	-0.000226075	0.000210669	0.283212	0.767859	0.723621	0.800417	139/361002
Nucleated red blood cell count	30170	88	-0.00183287	0.00170901	0.283507	0.767859	0.905358	0.108021	349848
Ever physically dependent on alcohol	20404	89	-0.0594881	0.0554972	0.283759	0.767859	0.771712	0.372627	741/1906
Job coding: insurance underwriter, insurance inspector, insurance account handler	22601_35333266	83	-0.000945835	0.000882556	0.283855	0.767859	0.999717	0.49958	147/89719
Diagnoses - main ICD10: N87 Dysplasia of cervix uteri	N87	84	0.000639087	0.000596551	0.284033	0.767859	0.758414	0.0731362	1102/360092
Malignant neoplasm of corpus uteri	C3_CORPUS_UTERI	86	0.000662891	0.000619064	0.284261	0.767859	0.934278	0.747788	1222/359972
Malignant neoplasm of corpus uteri	C_CORPUS_UTERI	86	0.000662891	0.000619064	0.284261	0.767859	0.934278	0.747788	1222/359972
Blood clot, DVT, bronchitis, emphysema, asthma, rhinitis, eczema, allergy diagnosed by doctor: Hayfever, allergic rhinitis or eczema	6152_9	74	-0.00516421	0.00482566	0.284549	0.767859	0.883505	0.4664	83407/277120
Diagnoses - main ICD10: D21 Other benign neoplasms of connective and other soft tissue	D21	85	-0.000384192	0.000359057	0.284617	0.767859	0.97587	0.715677	379/360815
Diagnoses - main ICD10: H40 Glaucoma	H40	86	0.000793332	0.000742136	0.285077	0.767859	0.696605	0.454958	1715/359479
Job SOC coding: Planning and quality control engineers	22617_2128	88	-0.00137549	0.00128743	0.285341	0.767859	0.921694	0.223557	333/90816
Tense, sore, or aching muscles during worst period of anxiety	20417	86	0.0182607	0.0170958	0.285458	0.767859	0.995973	0.86487	12996/20305
Physical violence by partner or ex-partner as an adult	20523	86	0.0128531	0.012035	0.285531	0.767859	0.629703	0.130163	117746
Diagnoses - main ICD10: N28 Other disorders of kidney and ureter, not elsewhere classified	N28	87	0.00040988	0.000383806	0.285549	0.767859	0.979404	0.623735	452/360742
Time to answer	4288_raw	79	2.44977	2.29404	0.285573	0.767859	0.837433	0.252417	119729
Job SOC coding: Labourers in process and plant operations n.e.c.	22617_9139	84	0.00239458	0.00224281	0.28567	0.767859	0.930267	0.256519	989/90160
Job coding: customer care adviser/officer/assistant, store guide, customer relations officer/representative	22601_72123325	88	0.00162319	0.00152069	0.28579	0.767859	0.944764	0.259045	465/89401
Other specified cerebrovascular diseases, other cerebrovascular disorders in diseases classified elsewhere	I9_CEREBDOTH	87	0.000250713	0.000235049	0.286134	0.768328	0.663911	0.948235	177/361017
Job SOC coding: Police officers (sergeant and below)	22617_3312	86	0.00256284	0.00240545	0.286682	0.769053	0.970441	0.300456	1168/89981
Job coding: heating engineer, gas service engineer, air conditioning engineer	22601_53142540	88	0.00113304	0.0010636	0.286743	0.769053	0.947969	0.642767	224/89642
Job coding: metal machine setter, tool setter, setter operator, centre lathe turner	22601_52212927	89	0.00131507	0.00123623	0.287429	0.770017	0.997869	0.639701	309/89557
Diagnoses - main ICD10: M84 Disorders of continuity of bone	M84	88	-0.000625444	0.000587961	0.287441	0.770017	0.942845	0.288203	1065/360129
Blepharochalasis	H7_BLEPHAROCHALASIS	89	0.000415805	0.000391156	0.287774	0.770454	0.954913	0.459872	498/360696
Treatment/medication code: co-dydramol	20003_1140923350	82	0.000927449	0.000872927	0.288028	0.770547	0.626598	0.944996	2260/358881
Diagnoses - main ICD10: M41 Scoliosis	M41	87	0.000272107	0.000256175	0.288149	0.770547	0.629291	0.617854	182/361012
Workplace very hot: Rarely/never	22608_0	83	-0.00978177	0.00922177	0.288815	0.771483	0.996622	0.257347	68705/21939
Which eye(s) affected by hypermetropia (long sight): Right eye	5832_1	86	0.0145393	0.013725	0.289451	0.771483	0.98513	0.74974	1126/13964
Diagnoses - main ICD10: J32 Chronic sinusitis	J32	88	-0.00065963	0.000623091	0.289763	0.771483	0.873772	0.508635	1179/360015
Illnesses of adopted siblings: High blood pressure	20114_8	88	-0.0613151	0.0579261	0.289825	0.771483	0.684835	0.377361	320/1530
Alcohol intake frequency.	1558	53	0.0251693	0.0237848	0.28996	0.771483	0.839222	0.256409	360726
Bread intake	1438_raw	70	-0.116017	0.109649	0.290018	0.771483	0.341037	0.612629	353030
Underlying (primary) cause of death: ICD10: C19 Malignant neoplasm of rectosigmoid junction	40001_C19	84	-0.00816016	0.00771426	0.290146	0.771483	0.965727	0.149342	118/8974
Ganglion	M13_GANGLION	90	0.00087188	0.000824343	0.290208	0.771483	0.662086	0.883053	2239/358955
Illness, injury, bereavement, stress in last 2 years: None of the above	6145_100	77	-0.00589345	0.00557229	0.290222	0.771483	0.677516	0.950242	201851/156985
Job coding: pensions and insurance clerk/administrator, claims handler	22601_41323255	82	-0.00271184	0.00256439	0.290284	0.771483	0.992806	0.583161	1249/88617
Job SOC coding: Originators, compositors and print preparers	22617_5421	84	0.00102414	0.000968759	0.290435	0.771483	0.998118	0.495429	184/90965
Salad / raw vegetable intake	1299	68	0.0107333	0.0101609	0.290813	0.771483	0.195381	0.688337	339601
Job coding: it strategy or planning professional, computer consultant, software consultant	22601_21313058	84	0.00319481	0.00302508	0.290919	0.771483	0.553746	0.206421	1817/88049
Age at death	40007_irnt	88	0.0258603	0.0244897	0.290983	0.771483	0.900243	0.261972	10483
Breathing problems improved/stopped away from workplace or on holiday: No	22618_0	84	0.00485749	0.00460224	0.291214	0.771483	0.8949	0.557266	4382/86767
Substance abuse	KRA_PSY_SUBSTANCE	86	-0.000539	0.000510682	0.291219	0.771483	0.990981	0.673328	832/360362
Treatment/medication code: paracetamol + codeine	20003_1140882394	89	0.000325167	0.000308262	0.291498	0.771491	0.976128	0.444812	308/360833
Job SOC coding: Artists	22617_3411	85	0.00103024	0.000976806	0.291562	0.771491	0.795184	0.0102015	191/90958
Easily tired during worst period of anxiety	20429	84	0.016634	0.0157831	0.291925	0.772003	0.985476	0.292016	24544/9577
Job SOC coding: Kitchen and catering assistants	22617_9223	82	-0.00171234	0.00162658	0.292469	0.772973	0.998783	0.894612	511/90638
Treatment/medication code: clonidine	20003_1140883468	86	0.000404234	0.00038412	0.292633	0.772973	0.991873	0.203931	463/360678
Diagnoses - main ICD10: Z48 Other surgical follow-up care	Z48	86	-0.000529898	0.000504126	0.293203	0.774027	0.976221	0.738575	787/360407
Otorrhoea	H8_OTORRHOEA	88	0.000221103	0.000210538	0.293635	0.774717	0.79951	0.877299	142/361052
Viral hepatitis	AB1_VIRAL_HEPATITIS	85	-0.000290897	0.000277353	0.294256	0.775905	0.885359	0.728845	243/360951
Diagnoses - main ICD10: N89 Other noninflammatory disorders of vagina	N89	88	-0.000521716	0.000497868	0.294684	0.776583	0.88025	0.615732	764/360430
Asthma, hospital admissions 1	ASTHMA_HOSPITAL1	83	0.000843266	0.000805543	0.295178	0.777422	0.915297	0.357261	1986/359208
3mm weak meridian (right)	5099_irnt	74	-0.0266616	0.0254794	0.295376	0.777422	0.207551	0.686037	75410
Job SOC coding: Paramedics	22617_3213	84	0.000821591	0.000785392	0.29552	0.777422	0.993883	0.931322	101/91048
Waist circumference	48_irnt	3	0.0780607	0.0746562	0.295744	0.777422	0.669284	0.756275	360564
3mm weak meridian (right)	5099_raw	74	-0.0397839	0.0380695	0.296007	0.777422	0.242267	0.78674	75410
Age started smoking in current smokers	3436_irnt	87	-0.0409367	0.0391744	0.29603	0.777422	0.873482	0.388439	27291
Job coding: civil service administrative officer or assistant or clerk, tax collector, prison service clerk, law courts clerk	22601_41123205	90	0.00455713	0.00436395	0.296361	0.777841	0.645999	0.687253	4036/85830
Job SOC coding: Elementary security occupations n.e.c.	22617_9249	89	-0.000890123	0.000853419	0.296945	0.778799	0.96787	0.847466	151/90998
Workplace had a lot of cigarette smoke from other people smoking: Often	22611_2	87	0.00831344	0.0079727	0.297069	0.778799	0.644131	0.304374	14941/74862
Non-cancer illness code, self-reported: fracture metatarsal	20002_1655	86	-0.000217791	0.000209018	0.297425	0.779203	0.954846	0.508007	139/361002
Bread consumed	100940	90	-0.01009	0.00969112	0.2978	0.779203	0.717148	0.312924	44112/7315
Job coding: medical secretary	22601_42113298	87	-0.00220455	0.00211756	0.29784	0.779203	0.970422	0.236657	873/88993
Duration of strenuous sports	1001	85	-0.0440575	0.0423273	0.297933	0.779203	0.818594	0.230496	36919
Treatment/medication code: co-tenidone	20003_1140923336	86	-0.000427179	0.00041053	0.298082	0.779203	0.968988	0.0519061	532/360609
Self-harmed in past year	20481	85	-0.0266829	0.0256748	0.298682	0.779588	0.859841	0.952383	437/4643
Other specified disorders of external ear	H8_EXTDISNAS	86	0.000195298	0.000187961	0.298787	0.779588	0.947314	0.185647	110/361084
Job coding: senior official in local government including parish or town or county chief clerk, chief or superintendent rate collector, chief executive or director, councillor	22601_11133201	86	-0.00261967	0.00252154	0.298844	0.779588	0.919545	0.201031	1256/88610
Treatment/medication code: levetiracetam	20003_1141171932	86	-0.00024422	0.000235108	0.298917	0.779588	0.886886	0.390279	168/360973
Diplopia	H7_DIPLOPIA	90	0.000245991	0.000237025	0.29935	0.780271	0.64308	0.85835	183/361011
Treatment/medication code: metronidazole	20003_1140874014	91	0.000212336	0.000204755	0.299723	0.780794	0.829723	0.186518	138/361003
Workplace very noisy: Sometimes	22606_1	80	0.0116008	0.0111945	0.300062	0.781228	0.92664	0.502827	51689/39088
Diagnoses - main ICD10: H49 Paralytic strabismus	H49	84	0.000225699	0.000217921	0.300346	0.78152	0.969057	0.761616	135/361059
3mm asymmetry index (right)	5159_irnt	83	0.0247021	0.0238604	0.300539	0.781574	0.898897	0.982586	74038
Treatment/medication code: coracten sr 10mg m/r capsule	20003_1140861120	86	-0.000349145	0.000337529	0.300942	0.782039	0.860238	0.897971	316/360825
Chronic pancreatitis	K11_CHRONPANC	85	-0.000289552	0.000279988	0.301063	0.782039	0.84468	0.821623	246/360948
Guilty feelings	2030	73	0.00535542	0.00518043	0.301239	0.782051	0.692247	0.597199	100128/251779
Treatment/medication code: ciprofloxacin	20003_1140874138	86	0.000217864	0.000210915	0.301628	0.782426	0.959169	0.884671	141/361000
Job coding: occupational therapist	22601_32223079	86	-0.00126253	0.00122269	0.301799	0.782426	0.984382	0.960644	294/89572
Job coding: chartered/certified accountant, auditor, company accountant, articled/audit clerk, official receiver	22601_24213281	87	0.00318621	0.00308632	0.301901	0.782426	0.967874	0.305886	1919/87947
Non-cancer illness code, self-reported: infectious mononucleosis / glandular fever / epstein barr virus (ebv)	20002_1567	85	-0.000396715	0.000384566	0.302264	0.782918	0.942842	0.4732	464/360677
Job SOC coding: Chefs, cooks	22617_5434	88	0.00202956	0.00196996	0.302891	0.783378	0.98995	0.583806	806/90343
Treatment/medication code: lecithin product	20003_1140911640	87	0.00026568	0.00025789	0.302914	0.783378	0.824361	0.809471	213/360928
Anaesthetics administered post delivery: Epidural or caudal anaesthetic	41220_2	87	0.0622791	0.0604588	0.302959	0.783378	0.996071	0.242745	344/1249
Ever had bowel cancer screening	2345	81	-0.00519302	0.00504552	0.30337	0.783994	0.280076	0.621139	114475/240878
Mixture of day and night shifts worked: Shift pattern was worked for whole of job	22640_1	87	0.0204063	0.0198568	0.304102	0.785092	0.973603	0.409502	12718/12979
Job coding: physicist, astronomer, geologist, geophysicist, meteorologist, oceanographer, seismologist	22601_21133023	90	-0.0017382	0.00169152	0.304141	0.785092	0.96467	0.488388	585/89281
Illnesses of adopted father: Chronic bronchitis/emphysema	20112_6	89	-0.0462696	0.0450798	0.304706	0.786104	0.884604	0.402612	453/2169
Treatment/medication code: timoptol 0.25% eye drops	20003_1140881882	86	0.000276093	0.000269399	0.305435	0.786375	0.970231	0.226086	229/360912
Job SOC coding: Medical radiographers	22617_3214	87	-0.000854673	0.000834089	0.305515	0.786375	0.998564	0.709724	142/91007
Treatment/medication code: magnesium citrate	20003_1140865872	86	-0.000212619	0.000207534	0.305597	0.786375	0.950199	0.526068	137/361004
Diagnoses - main ICD10: N85 Other noninflammatory disorders of uterus, except cervix	N85	89	0.000693042	0.000676699	0.305764	0.786375	0.792067	0.987184	1489/359705
3mm asymmetry index (left)	5156_irnt	89	0.0237935	0.0232331	0.305777	0.786375	0.899128	0.0423335	73818
Spinal stenosis	M13_SPINSTENOSIS	87	0.000790376	0.000771877	0.305851	0.786375	0.934019	0.948752	1910/359284
Diagnoses - main ICD10: J31 Chronic rhinitis, nasopharyngitis and pharyngitis	J31	88	-0.00031753	0.000310479	0.306445	0.787455	0.993426	0.637465	291/360903
Diagnoses - main ICD10: G95 Other diseases of spinal cord	G95	83	0.000299047	0.000292867	0.307205	0.78822	0.982009	0.643976	222/360972
Non-cancer illness code, self-reported: psoriatic arthropathy	20002_1477	83	0.000501849	0.000491535	0.307262	0.78822	0.917513	0.371647	712/360429
Treatment/medication code: st john's wort/hypericum [ctsu]	20003_1201	89	0.000461755	0.000452266	0.307263	0.78822	0.942067	0.412599	667/360474
Frequency of heavy DIY in last 4 weeks	2624	87	0.0202484	0.0198689	0.308156	0.789997	0.836902	0.0674063	145190
Day-of-week questionnaire completion requested: Thursday	20079_4	85	0.0109657	0.010765	0.308372	0.789997	0.934311	0.51762	8689/42738
Job coding: day nursery manager or owner	22601_23193429	88	-0.000774564	0.000760554	0.308478	0.789997	0.992791	0.163175	113/89753
Diagnoses - main ICD10: M05 Seropositive rheumatoid arthritis	M05	85	0.000328128	0.000322313	0.308657	0.79001	0.839197	0.227833	288/360906
Treatment/medication code: persantin 25mg tablet	20003_1140861780	88	-0.000262555	0.000258048	0.308932	0.790148	0.99002	0.727489	215/360926
Diagnoses - main ICD10: B37 Candidiasis	B37	86	0.000333256	0.000327621	0.30906	0.790148	0.432392	0.399566	252/360942
Treatment/medication code: oxytetracycline	20003_1140873548	79	-0.000623085	0.000613175	0.309552	0.790962	0.937644	0.703034	1075/360066
Job SOC coding: Civil Service administrative officers and assistants	22617_4112	90	0.00439318	0.0043306	0.310367	0.792597	0.656352	0.742857	4090/87059
Diagnoses - main ICD10: I22 Subsequent myocardial infarction	I22	85	0.000433566	0.000427685	0.310702	0.792645	0.993204	0.87437	464/360730
Cancer code, self-reported: malignant melanoma	20001_1059	85	-0.00100413	0.000990579	0.310735	0.792645	0.922533	0.3994	2898/358243
Recent medication for hayfever or allergic rhinitis	22166	87	-0.0225812	0.0222946	0.311128	0.793201	0.978471	0.623943	9945/10959
Job SOC coding: Heavy goods vehicle drivers	22617_8211	84	0.00203525	0.00201089	0.311484	0.793664	0.256637	0.38644	701/90448
Vitamin and mineral supplements: Folic acid or Folate (Vit B9)	6155_6	87	0.00154396	0.00152733	0.312071	0.794713	0.906161	0.68345	7603/351642
Chalazion	H7_CHALAZION	87	-0.000675037	0.000668011	0.312247	0.794715	0.988376	0.594516	1418/359776
Night shifts worked: Shift pattern was worked for whole of job	22650_1	87	-0.00880719	0.00872686	0.312877	0.795871	0.986107	0.366284	1314/24383
Diagnoses - main ICD10: F20 Schizophrenia	F20	87	-0.000266536	0.000264411	0.313437	0.796011	0.941307	0.0669811	198/360996
Diagnoses - main ICD10: K30 Dyspepsia	K30	81	-0.0016447	0.00163174	0.313483	0.796011	0.672953	0.16776	7586/353608
Job SOC coding: Management accountants	22617_2422	88	0.00195253	0.00193842	0.313802	0.796011	0.821016	0.600399	769/90380
Job coding: heavy goods vehicle (hgv) driver, lorry or truck driver, tanker driver, haulage driver	22601_82112603	84	0.0020387	0.0020253	0.314119	0.796011	0.174482	0.479457	671/89195
Anaesthetics administered post delivery: General anaesthetic	41220_1	87	0.0672442	0.0668101	0.314177	0.796011	0.996043	0.316004	363/1182
Why stopped smoking: Financial reasons	6157_4	88	0.00925238	0.00919548	0.314325	0.796011	0.875905	0.572505	21653/66863
Treatment/medication code: chlorphenamine	20003_1140909790	84	-0.000265583	0.000263956	0.314338	0.796011	0.994166	0.37062	217/360924
Workplace had a lot of diesel exhaust: Often	22615_2	83	0.00416142	0.00413804	0.314584	0.796011	0.776892	0.727766	3483/85621
Cancer code, self-reported: small intestine/small bowel cancer	20001_1019	86	0.000228598	0.000227314	0.314584	0.796011	0.926277	0.26992	163/360978
Age at last episode of depression	20434_raw	85	0.3359	0.334083	0.314686	0.796011	0.973225	0.915568	59260
Non-cancer illness code, self-reported: blistering/desquamating skin disorder	20002_1454	86	0.000430045	0.000428186	0.315215	0.796906	0.814386	0.147769	579/360562
Non-cancer illness code, self-reported: infective/viral hepatitis	20002_1156	82	-0.000502315	0.000500518	0.315577	0.797276	0.960002	0.785803	768/360373
Arm fat-free mass (left)	23125_irnt	8	0.030985	0.0308829	0.315713	0.797276	0.11495	0.481261	354668
Job coding: database assistant/clerk, computer clerk, data entry clerk/processor, book keeping/accounts machinist	22601_41363428	90	-0.000980218	0.000977588	0.31601	0.797358	0.992792	0.592543	194/89672
Diagnoses - main ICD10: C16 Malignant neoplasm of stomach	C16	83	0.000378159	0.000377212	0.316097	0.797358	0.981013	0.9546	388/360806
Cancer code, self-reported: unclassifiable	20001_99999	88	-0.000355057	0.000354606	0.316695	0.798188	0.94789	0.669063	405/360736
Treatment/medication code: beclazone 50 inhaler	20003_1140862476	89	0.000605116	0.000604505	0.316821	0.798188	0.875545	0.716593	1043/360098
Job coding: sheet metal worker, panel beater, metal finisher, coppersmith	22601_52132923	87	-0.000801634	0.000801185	0.31704	0.798188	0.937443	0.81129	127/89739
Non-cancer illness code, self-reported: malaria	20002_1441	84	-0.00040212	0.00040208	0.317263	0.798188	0.958003	0.125501	428/360713
Underlying (primary) cause of death: ICD10: C22.1 Intrahepatic bile duct carcinoma	40001_C221	88	-0.0076522	0.00765941	0.317766	0.798188	0.996353	0.887548	122/8970
Job coding: vocational or industrial trainer/instructor	22601_35633208	85	-0.000839214	0.000840016	0.317773	0.798188	0.940023	0.998961	138/89728
Treatment/medication code: bricanyl 250mcg inhaler	20003_1140862168	86	-0.000510846	0.000511552	0.317979	0.798188	0.972768	0.382483	822/360319
Age stroke diagnosed	4056_irnt	84	-0.0647044	0.0648064	0.318072	0.798188	0.904281	0.846103	5339
Diagnoses - main ICD10: M60 Myositis	M60	86	-0.000192963	0.00019334	0.318256	0.798188	0.955878	0.9436	108/361086
Type of fat/oil used in cooking: Lard	20090_364	84	-0.00291281	0.00291853	0.31826	0.798188	0.964008	0.555636	538/50889
Non-cancer illness code, self-reported: parkinsons disease	20002_1262	84	0.000453197	0.000454331	0.31852	0.798188	0.972808	0.850662	652/360489
Longest period of mania or irritability	20492	84	0.029726	0.0298014	0.318537	0.798188	0.994851	0.987212	27722
Type of fat/oil used in cooking: Normal fat olive spread	20090_368	86	-0.00346803	0.00348416	0.319557	0.800304	0.999901	0.903265	792/50635
Job code - deduced: Sales and retail assistants	20024_7111	89	-0.00650197	0.00653666	0.319886	0.80051	0.996506	0.889327	103/9804
Treatment/medication code: travoprost	20003_1141185316	85	0.000215262	0.000216458	0.319992	0.80051	0.986259	0.619963	141/361000
Job SOC coding: Science and engineering technicians n.e.c.	22617_3119	85	0.00310171	0.00312085	0.320287	0.800807	0.998616	0.321411	2018/89131
Rheumatoid factor (IU/ml)	30820_raw	85	0.728999	0.734865	0.321189	0.802619	0.996458	0.809415	30565
Job coding: mathematician	22601_21133024	86	-0.000851054	0.000858284	0.321404	0.802714	0.943506	0.853845	144/89722
Which eye(s) affected by astigmatism: Right eye	5855_1	88	0.0227744	0.0230099	0.322289	0.803873	0.975561	0.900452	1451/8298
Diagnoses - main ICD10: R52 Pain, not elsewhere classified	R52	85	0.000322045	0.00032546	0.322415	0.803873	0.962839	0.66386	310/360884
Body fat percentage	23099_irnt	3	0.0606317	0.0612805	0.322461	0.803873	0.692191	0.928249	354628
Job coding: manager of theatre, cinema, museum	22601_12253173	85	-0.00100823	0.00101952	0.322698	0.803873	0.859475	0.522027	204/89662
Diagnoses - main ICD10: D04 Carcinoma in situ of skin	D04	80	0.000401531	0.000406073	0.322754	0.803873	0.930689	0.700794	402/360792
Diagnoses - main ICD10: D35 Benign neoplasm of other and unspecified endocrine glands	D35	89	0.000458543	0.000464262	0.323309	0.804815	0.893723	0.434475	570/360624
Length of menstrual cycle	3710	84	0.0319553	0.0324012	0.324016	0.806132	0.674522	0.611254	32847
Treatment/medication code: securon 40mg tablet	20003_1140866466	87	0.000180386	0.000183282	0.325017	0.807934	0.942455	0.363662	108/361033
Diagnoses - main ICD10: K37 Unspecified appendicitis	K37	86	-0.000335247	0.000340744	0.32518	0.807934	0.893841	0.640192	355/360839
Age at menopause (last menstrual period)	3581_irnt	80	0.0202271	0.0205685	0.325408	0.807934	0.634523	0.928756	111593
Treatment/medication code: domperidone	20003_1140879430	89	-0.000463901	0.000471851	0.325534	0.807934	0.998693	0.696203	722/360419
Duration of other exercises	3647	82	-0.0198748	0.0202259	0.325784	0.807934	0.975566	0.456271	172650
Retinal breaks without detachment	H7_RETINALBREAK	86	-0.000498359	0.000507291	0.325907	0.807934	0.969454	0.812579	818/360376
Type of fat/oil used in cooking: Olive spread	20090_365	89	-0.00610079	0.00621116	0.325986	0.807934	0.959014	0.888348	2677/48750
Job SOC coding: Merchandisers and window dressers	22617_7125	84	-0.000980547	0.000998934	0.3263	0.808116	0.920916	0.776174	192/90957
Frequency of light DIY in last 4 weeks	1011	83	-0.02059	0.0209888	0.326593	0.808116	0.330586	0.393305	180494
Diagnoses - main ICD10: G12 Spinal muscular atrophy and related syndromes	G12	89	0.000195105	0.000199018	0.326919	0.808116	0.999908	0.379794	120/361074
Diagnoses - main ICD10: S63 Dislocation, sprain and strain of joints and ligaments at wrist and hand level	S63	88	0.000352465	0.000359553	0.326945	0.808116	0.920413	0.146056	411/360783
Cancer code, self-reported: hodgkins lymphoma / hodgkins disease	20001_1052	89	0.000325411	0.000332336	0.327499	0.808116	0.974331	0.96949	360/360781
Alzheimer’s disease	AD	85	0.000191069	0.000195139	0.327509	0.808116	0.967394	0.0324206	119/361075
Job coding: caretaker, janitor, concierge, warden	22601_62322997	87	-0.000798157	0.000815428	0.327669	0.808116	0.87206	0.653055	132/89734
Sleep duration	1160	70	-0.00929581	0.00949818	0.327731	0.808116	0.685587	0.990793	359020
Diagnoses - main ICD10: R32 Unspecified urinary incontinence	R32	87	-0.000524419	0.000535933	0.327819	0.808116	0.608915	0.216993	871/360323
Anaesthetics administered during delivery: Spinal anaesthetic	41219_3	86	-0.048456	0.0495221	0.327841	0.808116	0.981923	0.655767	1254/2526
Job coding: communication/telecommunications operator, radio/telex operator, radar operator	22601_41423309	86	0.000972588	0.000997262	0.329432	0.811459	0.999354	0.779703	196/89670
Job coding: housing officer, welfare officer, refuge/rescue worker, probation assistant, nspcc inspector, day centre supervisor	22601_32323111	87	-0.00120643	0.00123735	0.329555	0.811459	0.822443	0.33866	262/89604
Diagnoses - main ICD10: I73 Other peripheral vascular diseases	I73	89	0.000477107	0.000490892	0.33109	0.812224	0.999432	0.827029	666/360528
Average evening sound level of noise pollution	24021_irnt	86	0.0105086	0.0108132	0.331135	0.812224	0.987934	0.676873	356078
Time spent doing vigorous physical activity	104900	85	0.0384642	0.0395825	0.331176	0.812224	0.861898	0.496652	51427
Current employment status: Looking after home and/or family	6142_3	76	-0.00234256	0.00241085	0.331213	0.812224	0.935574	0.73411	18014/341917
Diagnoses - main ICD10: K04 Diseases of pulp and periapical tissues	K04	84	0.000707515	0.000728751	0.331618	0.812224	0.937632	0.863903	1609/359585
Average 24-hour sound level of noise pollution	24024_irnt	86	0.0104974	0.0108132	0.331651	0.812224	0.988827	0.678911	356078
Underlying (primary) cause of death: ICD10: I25.9 Chronic ischaemic heart disease, unspecified	40001_I259	85	0.0122745	0.0126529	0.331999	0.812224	0.959732	0.515651	328/8764
Manifestations of mania or irritability: I was more talkative than usual	20548_1	87	0.00391243	0.00403344	0.332047	0.812224	0.961322	0.80554	5465/108957
Inverse distance to the nearest major road	24012_raw	89	-0.000164384	0.000169471	0.332053	0.812224	0.920411	0.0872537	356078
Average 16-hour sound level of noise pollution	24023_irnt	86	0.0104847	0.0108132	0.332238	0.812224	0.988688	0.68003	356078
Job coding: medical doctor, general practitioner, hospital consultant	22601_22113066	86	-0.00263223	0.00271558	0.332393	0.812224	0.870733	0.696653	1467/88399
Handedness (chirality/laterality): Use both right and left hands equally	1707_3	82	-0.00138529	0.00142957	0.332531	0.812224	0.80192	0.93859	6086/354827
Diagnoses - main ICD10: I30 Acute pericarditis	I30	89	0.000209076	0.000215833	0.332699	0.812224	0.99677	0.371903	136/361058
Endometriosis of pelvic peritoneum	ENDOMETRIOSIS_PELVICPERITONEUM	88	-0.000288227	0.00029756	0.332727	0.812224	0.928972	0.484781	288/360906
Number of trend entries	6038_raw	82	-0.626957	0.647368	0.33281	0.812224	0.837169	0.247569	53998
Mental health problems ever diagnosed by a professional: Bulimia nervosa	20544_12	82	0.00112113	0.00115783	0.332896	0.812224	0.976147	0.833025	374/117332
Job SOC coding: Carpenters and joiners	22617_5315	85	0.00180148	0.00186108	0.333055	0.812224	0.829188	0.541578	590/90559
Diagnoses - main ICD10: R51 Headache	R51	82	-0.00117256	0.00121151	0.333119	0.812224	0.859014	0.108256	4271/356923
Job SOC coding: Leisure and theme park attendants	22617_9226	83	-0.000859156	0.000887965	0.333266	0.812224	0.951869	0.272933	156/90993
ECG, phase time	5986_raw	80	-1.1719	1.21224	0.333683	0.812231	0.877126	0.467397	53998
Type of special diet followed: Other	20086_13	88	0.00493615	0.00511219	0.334263	0.812231	0.956045	0.334426	1755/49672
Treatment/medication code: care cetirizine hayfever relief 10mg tablet	20003_1141187230	85	-0.00017679	0.00018312	0.334331	0.812231	0.989751	0.303373	105/361036
Energy	100002_raw	85	-84.6091	87.6393	0.334332	0.812231	0.623453	0.0466814	51453
Viral hepatitis, IBD co-morbidity	IBD_VIRAL_HEPATITIS	87	-0.000255617	0.000264829	0.334438	0.812231	0.839115	0.433925	224/360970
6mm asymmetry index (left)	5157_irnt	84	-0.0315082	0.0326439	0.334441	0.812231	0.373705	0.375449	40683
Neuroticism score	20127_irnt	60	-0.0153976	0.0159553	0.334522	0.812231	0.30473	0.701403	293006
Job coding: research or laboratory manager	22601_11373019	86	-0.00229149	0.00237623	0.334877	0.812658	0.787676	0.232926	1130/88736
Maximum workload during fitness test	6032_irnt	81	-0.0208912	0.0216823	0.33529	0.813225	0.948178	0.846715	53998
Underlying (primary) cause of death: ICD10: C25.9 Pancreas, unspecified	40001_C259	87	0.0131358	0.0136499	0.335882	0.814226	0.991482	0.826843	396/8696
Diagnoses - main ICD10: R31 Unspecified haematuria	R31	80	0.00183316	0.00190679	0.336358	0.814799	0.766719	0.321451	11283/349911
Treatment/medication code: loperamide	20003_1140879464	87	0.000588094	0.000611865	0.336477	0.814799	0.97643	0.419661	1203/359938
Treatment/medication code: xalatan 0.005% eye drops	20003_1141146198	82	0.000565393	0.000588801	0.336932	0.815265	0.919216	0.253641	1034/360107
Diagnoses - main ICD10: T78 Adverse effects, not elsewhere classified	T78	85	-0.000444323	0.000462861	0.337081	0.815265	0.964953	0.425592	647/360547
Job SOC coding: Electricians, electrical fitters	22617_5241	90	-0.00214106	0.00223098	0.337209	0.815265	0.838715	0.131406	1061/90088
Job SOC coding: Security guards and related occupations	22617_9241	82	0.00118397	0.00123458	0.337556	0.815518	0.829184	0.60079	300/90849
Treatment/medication code: escitalopram	20003_1141180212	82	-0.000440643	0.000460034	0.338139	0.815518	0.999544	0.258551	653/360488
Impacted cerumen	H8_CERUMEN	86	-0.000229923	0.000240289	0.338638	0.815518	0.972379	0.589594	161/361033
Diagnoses - main ICD10: H71 Cholesteatoma of middle ear	H71	81	0.000321898	0.000336423	0.338655	0.815518	0.64988	0.589806	330/360864
Melignant neoplasm of mesothelium and soft tissue	C3_MESTOTHEL_SOFTTISSUE	90	0.000378911	0.000396068	0.338728	0.815518	0.715153	0.17731	514/360680
NA	C_MESTOTHEL_SOFTTISSUE	90	0.000378911	0.000396068	0.338728	0.815518	0.715153	0.17731	514/360680
Coffee consumed	100240	81	0.0140995	0.0147482	0.339064	0.815518	0.895533	0.236287	36318/15109
Treatment/medication code: voltarol 25mg e/c tablet	20003_1140871168	88	0.000338904	0.000354688	0.339325	0.815518	0.664381	0.863153	406/360735
Diagnoses - main ICD10: M87 Osteonecrosis	M87	87	0.000242788	0.0002541	0.339334	0.815518	0.743399	0.131415	191/361003
Non-cancer illness code, self-reported: tendonitis / tendinitis / tenosynovitis	20002_1619	82	-0.000255107	0.000267133	0.339587	0.815518	0.940603	0.426634	216/360925
Heating type(s) in home: Oil (kerosene) central heating	6140_3	86	0.00280391	0.0029372	0.33977	0.815518	0.797559	0.576314	3118/116790
Average night-time sound level of noise pollution	24022_irnt	86	0.0103178	0.0108132	0.339993	0.815518	0.987966	0.678834	356078
Non-cancer illness code, self-reported: back pain	20002_1534	89	0.000738356	0.00077435	0.340328	0.815518	0.948462	0.547272	1937/359204
Treatment/medication code: losec 10mg capsule	20003_1140909578	78	0.000292394	0.000306705	0.340419	0.815518	0.922034	0.718629	272/360869
Treatment/medication code: protelos 2g sachets	20003_1141200768	83	0.000181724	0.000190642	0.340479	0.815518	0.850222	0.738397	104/361037
Non-cancer illness code, self-reported: fracture toe	20002_1656	87	0.000265964	0.000279417	0.341172	0.815518	0.972342	0.793613	250/360891
Breathing problems during period of job: No	22616_0	86	-0.00263464	0.00276839	0.341256	0.815518	0.649855	0.911392	89591/1558
Non-cancer illness code, self-reported: trapped nerve/compressed nerve	20002_1257	87	-0.000550264	0.000578256	0.341304	0.815518	0.993601	0.721419	1073/360068
Body fat percentage	23099_raw	3	0.489294	0.514447	0.34155	0.815518	0.65736	0.97839	354628
Job coding: customer care adviser/officer/assistant, store guide, customer relations officer/representative	22601_72123243	87	0.00233539	0.00245646	0.34175	0.815518	0.999088	0.81014	1213/88653
Diagnoses - main ICD10: C25 Malignant neoplasm of pancreas	C25	88	0.000361853	0.000380828	0.342023	0.815518	0.959075	0.94865	403/360791
Illnesses of siblings: Chronic bronchitis/emphysema	20111_6	86	0.00184202	0.00193909	0.342143	0.815518	0.975027	0.104276	7933/271563
Job coding: vocational or industrial trainer/instructor	22601_35633218	88	-0.000784594	0.000825967	0.342158	0.815518	0.963962	0.281023	131/89735
Completion status of test: Heart rate reached safety level	6020_33	84	-0.00592199	0.00623435	0.342164	0.815518	0.931565	0.578012	2923/51084
Type of fat/oil used in cooking: Dairy spread	20090_377	86	-0.0042214	0.00444428	0.342189	0.815518	0.964202	0.227471	1291/50136
Completion status of test: Participant reported chest-pain and/or other discomfort	6020_32	86	0.0016308	0.00171758	0.342378	0.815518	0.750876	0.599287	206/53801
Tinnitus: Yes, now some of the time	4803_13	84	-0.00512449	0.00540447	0.34303	0.815518	0.823233	0.656917	10489/107393
Primary coxarthrosis, bilateral	PRIM_COXARTHROSIS	88	0.000401765	0.000423733	0.34305	0.815518	0.997017	0.493279	579/360615
Average daytime sound level of noise pollution	24020_irnt	86	0.0102441	0.0108132	0.343453	0.815518	0.987768	0.677822	356078
Job SOC coding: Property, housing and land managers	22617_1231	85	0.00125875	0.00132875	0.343475	0.815518	0.932094	0.323292	348/90801
Treatment/medication code: ventolin 2mg tablet	20003_1140862060	85	-0.000203451	0.000214781	0.343512	0.815518	0.955152	0.748934	146/360995
Non-cancer illness code, self-reported: retinal detachment	20002_1281	86	0.000592398	0.000625751	0.343792	0.815518	0.885844	0.986052	1219/359922
Malignant neoplasm of oesophagus	C3_OESOPHAGUS	88	0.000372514	0.000393568	0.343891	0.815518	0.94725	0.800222	497/360697
Malignant neoplasm of oesophagus	C_OESOPHAGUS	88	0.000372514	0.000393568	0.343891	0.815518	0.94725	0.800222	497/360697
Surgery/amputation of toe or leg: Yes, toes	5540_1	88	0.00282467	0.00298581	0.344132	0.815518	0.968247	0.873546	149/25742
Age at menopause (last menstrual period)	3581_raw	80	0.0987829	0.104423	0.344154	0.815518	0.727812	0.646404	111593
Job SOC coding: Cleaners, domestics	22617_9233	85	0.00185372	0.00195982	0.344218	0.815518	0.968515	0.614375	662/90487
Types of transport used (excluding work): Public transport	6162_3	82	0.00476055	0.00503321	0.344236	0.815518	0.416934	0.822905	107727/251597
Treatment/medication code: calcium carbonate+cholecalciferol 1.25g/5micrograms tablet	20003_1140871052	89	-0.000205455	0.000217261	0.344322	0.815518	0.949725	0.223643	152/360989
Non-cancer illness code, self-reported: renal/kidney failure	20002_1192	87	0.000234371	0.000247995	0.344626	0.815746	0.928753	0.894203	171/360970
Non-cancer illness code, self-reported: myasthenia gravis	20002_1437	86	-0.000173199	0.000183325	0.344778	0.815746	0.920198	0.184364	105/361036
Type milk consumed: rice/oat/vegetable milk	100920_2108	81	-0.00209733	0.00222244	0.345321	0.816606	0.979101	0.194076	299/51128
Illnesses of siblings: Stroke	20111_2	87	0.00197033	0.00208912	0.34561	0.816808	0.979747	0.697486	9197/270380
Non-cancer illness code, self-reported: benign neuroma	20002_1683	85	0.000184055	0.000195226	0.345793	0.816808	0.865865	0.981482	120/361021
Diagnoses - main ICD10: R17 Unspecified jaundice	R17	89	0.000303954	0.00032259	0.346074	0.816808	0.815919	0.198856	332/360862
Treatment/medication code: keppra 250mg tablet	20003_1141171940	88	-0.000180492	0.000191611	0.346207	0.816808	0.999839	0.978049	117/361024
Non-cancer illness code, self-reported: head injury	20002_1266	87	-0.000583237	0.000619558	0.346512	0.816808	0.885366	0.146012	1230/359911
Frequency of inability to stop worrying during worst period of anxiety	20539	80	0.0232939	0.0247458	0.346536	0.816808	0.928977	0.806765	36237
Systolic blood pressure, manual reading	93_raw	85	0.654472	0.695607	0.346774	0.816808	0.204773	0.872576	31281
Methods of self-harm used: Self-injury such as self-cutting, scratching or hitting, etc.	20553_5	80	-0.00259979	0.0027636	0.346846	0.816808	0.986544	0.411104	2538/115195
Non-cancer illness code, self-reported: anal fissure	20002_1504	88	0.000227146	0.000241658	0.347244	0.816882	0.871078	0.572996	188/360953
Diagnoses - main ICD10: O04 Medical abortion	O04	89	-0.000499314	0.000531301	0.347323	0.816882	0.97902	0.64849	923/360271
Job coding: police officer (sergeant or below)	22601_33123442	86	0.00226625	0.00241277	0.347591	0.816882	0.965303	0.243955	1142/88724
Job coding: stores/warehouse porter	22601_91493354	89	-0.000763587	0.000812968	0.347598	0.816882	0.450611	0.571756	131/89735
Hair colour (natural, before greying): Light brown	1747_3	85	-0.00505309	0.00538683	0.34822	0.81725	0.870258	0.497417	147560/212710
Diseases of the myoneural junction and muscle	G6_MYONEU	87	0.000253178	0.000269936	0.348287	0.81725	0.948318	0.511479	234/360960
Treatment/medication code: lercanidipine	20003_1141153026	83	0.000505386	0.000538847	0.348295	0.81725	0.80018	0.319185	873/360268
Diagnoses - main ICD10: S93 Dislocation, sprain and strain of joints and ligaments at ankle and foot level	S93	87	0.000183791	0.000196103	0.348645	0.817649	0.998136	0.32966	118/361076
Diagnoses - main ICD10: G24 Dystonia	G24	89	0.000188143	0.000200885	0.348978	0.818008	0.970954	0.96422	107/361087
Mental health problems ever diagnosed by a professional: Any other type of psychosis or psychotic illness	20544_3	85	-0.00108892	0.00116326	0.349224	0.818162	0.972493	0.826682	450/117257
Diagnoses - main ICD10: D63 Anaemia in chronic diseases classified elsewhere	D63	84	-0.000228249	0.000244001	0.349559	0.81829	0.969479	0.258259	114/361080
Pulse rate, automated reading	102_irnt	57	0.0122193	0.0130648	0.34964	0.81829	0.671263	0.134166	340162
Ménière disease	H8_MENIERE	88	-0.000183458	0.000196286	0.349972	0.818645	0.952449	0.282857	122/361072
Adopted as a child	1767	86	0.00119857	0.00128547	0.351129	0.820259	0.90212	0.0925036	5158/355292
Vitamin and/or mineral supplement use: Magnesium	20084_483	88	-0.00324047	0.0034766	0.351296	0.820259	0.905247	0.681096	810/50617
Diagnoses - main ICD10: S64 Injury of nerves at wrist and hand level	S64	84	-0.000326042	0.000349815	0.351315	0.820259	0.998142	0.350528	372/360822
Type of fat/oil used in cooking: Cholesterol lowering olive spread	20090_369	85	-0.00180467	0.0019368	0.35145	0.820259	0.78966	0.220423	239/51188
Job SOC coding: Office managers	22617_1152	86	0.00218983	0.00235072	0.351565	0.820259	0.975973	0.190793	1121/90028
Whole body fat mass	23100_raw	2	0.8406	0.903317	0.352076	0.820838	NA	NA	354244
Job SOC coding: Fire service officers (leading fire officer and below)	22617_3313	87	0.000916103	0.000984983	0.352335	0.820838	0.865714	0.625675	197/90952
Job coding: quality assurance manager, quality control manager	22601_11412694	86	-0.00114079	0.00122662	0.352356	0.820838	0.9831	0.26935	293/89573
Job coding: hairdressing or beauty salon manager or proprietor/owner	22601_12333358	82	-0.00109438	0.0011776	0.352718	0.82126	0.942047	0.60251	262/89604
Job SOC coding: Sheet metal workers	22617_5213	87	-0.000736144	0.000792968	0.353231	0.821302	0.94108	0.73378	128/91021
Job SOC coding: Ship and hovercraft officers	22617_3513	90	0.00118383	0.00127557	0.353366	0.821302	0.894004	0.645258	342/90807
Adopted father still alive	3912	84	-0.0322673	0.0347716	0.353419	0.821302	0.997834	0.599723	544/2963
Non-cancer illness code, self-reported: fracture nose	20002_1628	88	0.000369824	0.000398793	0.35374	0.821302	0.609993	0.0803657	494/360647
Diagnoses - main ICD10: K29 Gastritis and duodenitis	K29	83	0.00193247	0.00208419	0.353821	0.821302	0.959951	0.535541	12678/348516
Diagnoses - main ICD10: E04 Other non-toxic goitre	E04	84	-0.000560449	0.000605157	0.354383	0.821302	0.792499	0.231852	1052/360142
Ever had refractive laser eye surgery: Left eye only	5325_3	89	0.0134638	0.0145408	0.354483	0.821302	0.981654	0.933788	169/5550
Job coding: cleaner in restaurants, bars, pubs, hotels and other accommodation; chambermaid	22601_92333396	87	-0.000792609	0.000856077	0.354518	0.821302	0.907561	0.819698	141/89725
Number of diet questionnaires completed	20077	77	-0.0204405	0.0220892	0.354778	0.821302	0.801288	0.172444	156401
Average weekly beer plus cider intake	1588	70	0.0100997	0.0109168	0.354887	0.821302	0.517172	0.91642	258256
Oily fish intake	1329	62	0.0138575	0.0149787	0.35489	0.821302	0.0339534	0.257143	359340
Corneal hysteresis (right)	5256_irnt	84	0.0215069	0.0232603	0.355167	0.821302	0.955653	0.439131	76630
Non-cancer illness code, self-reported: muscle or soft tissue injuries	20002_1406	87	0.000847335	0.000916539	0.355229	0.821302	0.91047	0.552578	2653/358488
Diagnoses - main ICD10: S89 Other and unspecified injuries of lower leg	S89	87	-0.000187735	0.000203153	0.355431	0.821302	0.99616	0.253182	124/361070
Average weekly champagne plus white wine intake	1578	81	0.0104284	0.0112875	0.355546	0.821302	0.386856	0.771258	257623
Diagnoses - main ICD10: F41 Other anxiety disorders	F41	86	0.000366314	0.000396564	0.355632	0.821302	0.929638	0.0884513	416/360778
Substances taken for depression: Drugs or alcohol (more than once)	20546_4	80	0.00459429	0.00497677	0.355931	0.821521	0.833003	0.513142	8627/109136
Diagnoses - main ICD10: S91 Open wound of ankle and foot	S91	88	0.000197705	0.000214284	0.356201	0.821521	0.886277	0.23773	146/361048
Non-cancer illness code, self-reported: septicaemia / sepsis	20002_1657	87	0.000251884	0.000273047	0.35627	0.821521	0.973062	0.494184	238/360903
Motor neuron disease	G6_ALS	87	0.000211051	0.000229201	0.357148	0.823127	0.999828	0.970224	167/361027
Treatment/medication code: lacidipine	20003_1140861276	87	0.000322154	0.000350339	0.357808	0.824052	0.747569	0.30748	390/360751
Job coding: postal worker, postman, mail sorter, messenger, courier, mailroom clerk, post sorter, leaflet/circular distributor, newspaper/parcel deliverer	22601_92113352	89	-0.00109722	0.00119348	0.357913	0.824052	0.9602	0.852465	277/89589
Day-of-week questionnaire completion requested: Wednesday	20079_3	88	-0.00978343	0.0106586	0.358676	0.82539	0.953361	0.872358	8603/42824
How are people in household related to participant: Brother and/or sister	6141_3	84	0.000676564	0.000737496	0.358944	0.825589	0.927135	0.0645318	1651/357312
Treatment/medication code: amiloride	20003_1140888512	87	0.00018142	0.000198132	0.359851	0.825683	0.74576	0.893304	126/361015
Job SOC coding: Air travel assistants	22617_6214	86	-0.00121675	0.00132937	0.360044	0.825683	0.906258	0.924199	354/90795
Intestinal adhesions without obstruction	K11_ADHE	90	0.000405989	0.00044382	0.360317	0.825683	0.997563	0.271498	644/360550
Job coding: legal secretary	22601_42123299	87	0.00163869	0.00179198	0.360478	0.825683	0.839433	0.993097	620/89246
Treatment/medication code: evening primrose oil	20003_1140916682	87	-0.00123079	0.001346	0.360503	0.825683	0.999598	0.992074	5730/355411
Treatment/medication code: evorel 25 patch	20003_1140916790	87	-0.00123079	0.001346	0.360503	0.825683	0.999598	0.992074	-
Non-cancer illness code, self-reported: polymyalgia rheumatica	20002_1377	89	-0.000441639	0.00048299	0.360515	0.825683	0.999283	0.736149	753/360388
Birth weight of first child	2744	75	0.0123519	0.0135134	0.360693	0.825683	0.881196	0.68379	155202
Job coding: school secretary	22601_42133300	88	-0.00123319	0.00135084	0.361292	0.825683	0.581942	0.609292	366/89500
Job coding: nursing auxiliary or assistant, steriliser of medical equipment, occupational therapy assistant, phlebotomist, physiotherapy assistant, ward orderly, ward assistant	22601_61113073	86	0.0023509	0.00257562	0.361372	0.825683	0.81525	0.487454	1272/88594
Platelet count	30080_irnt	68	-0.0109962	0.0120621	0.361964	0.825683	0.384752	0.721318	350474
Non-cancer illness code, self-reported: peripheral nerve injury	20002_1394	84	0.000267093	0.000293153	0.362241	0.825683	0.937088	0.722161	227/360914
Non-cancer illness code, self-reported: enlarged prostate	20002_1396	84	0.000267093	0.000293153	0.362241	0.825683	0.937088	0.722161	-
Type of accommodation lived in: A house or bungalow	670_1	80	-0.00296986	0.00326018	0.362323	0.825683	0.336807	0.620098	326854/33234
Likelihood of resuming smoking	2936	85	-0.00775056	0.00851436	0.362668	0.825683	0.681104	0.0715643	87233
Underlying (primary) cause of death: ICD10: C16.9 Stomach, unspecified	40001_C169	86	0.00718876	0.00790094	0.362896	0.825683	0.972872	0.156351	125/8967
Usual length of each night shift during mixed shift periods	22642	86	0.0266882	0.0293388	0.363004	0.825683	0.979338	0.762075	19998
Diagnoses - main ICD10: R39 Other symptoms and signs involving the urinary system	R39	88	-0.000841504	0.000925165	0.363049	0.825683	0.845777	0.415383	2698/358496
Cancer code, self-reported: tongue cancer	20001_1011	86	-0.000184379	0.000202983	0.363694	0.825683	0.969345	0.80187	123/361018
Particulate matter air pollution (pm2.5); 2010	24006_irnt	82	0.0101823	0.0112144	0.363894	0.825683	0.55938	0.817451	329886
Trigeminal neuralgia	G6_TRINEU	86	0.000224998	0.000248023	0.364318	0.825683	0.9897	0.131158	189/361005
Job SOC coding: Engineering technicians	22617_3113	85	-0.00204523	0.00225517	0.364456	0.825683	0.875121	0.336523	1043/90106
Non-cancer illness code, self-reported: cystitis	20002_1514	87	0.000278702	0.000307355	0.364525	0.825683	0.924037	0.368989	299/360842
Non-cancer illness code, self-reported: bph / benign prostatic hypertrophy	20002_1516	87	0.000278702	0.000307355	0.364525	0.825683	0.924037	0.368989	-
Non-cancer illness code, self-reported: prostatitis	20002_1517	87	0.000278702	0.000307355	0.364525	0.825683	0.924037	0.368989	-
Non-cancer illness code, self-reported: erectile dysfunction / impotence	20002_1518	87	0.000278702	0.000307355	0.364525	0.825683	0.924037	0.368989	-
Non-cancer illness code, self-reported: cranial nerve problem/palsy	20002_1249	86	0.000246548	0.000272103	0.364893	0.825683	0.990406	0.308018	232/360909
[truncated: 2,536 more rows]
