# Supplementary material for: Novel insights into the consequences of obesity: a phenotype-wide Mendelian randomization study
Source: Eur J Hum Genet. 2022 Jan 1;30(5):540–6. doi: 10.1038/s41431-021-00978-8 (PMC9091238; doi:10.1038/s41431-021-00978-8)
Supplement: Supplementary file 5 — Table S4 [file 41431_2021_978_MOESM5_ESM.xlsx]

## Sheet: Sheet1
Outcome	MRbase_ID	PMID	Nsnp	Beta	SE	p Value	Q_pval	Egger_pval	Sample_size (case/control)
Body mass index	785	25673413	26	0.0904849	0.0136388	3.26e-11	0.999995	0.684845	152893
Waist circumference	62	25673412	29	0.0835188	0.0136654	9.86e-10	0.972231	0.717201	134593
Hip circumference	51	25673412	28	0.0833637	0.0138631	1.82e-09	0.989598	0.947862	127997
Waist circumference	63	25673412	28	0.0833637	0.0138631	1.82e-09	0.989598	0.947862	127997
Schizophrenia	810	NA	4	-0.170401	0.0287337	3.02e-09	0.356628	0.220506	954/1195
Waist-to-hip ratio	73	25673412	36	0.0536173	0.0091341	4.36e-09	0.891601	0.192585	212244
Waist-to-hip ratio	72	25673412	36	0.0512986	0.00905896	1.49e-08	0.842339	0.121413	224459
Waist circumference	103	23754948	41	0.0905878	0.0160107	1.53e-08	0.998719	0.475118	73137
Obesity class 1	90	23563607	22	0.214484	0.0383965	2.32e-08	0.998893	0.872926	32858/65839
Waist-to-hip ratio	75	25673412	46	0.0543069	0.00975715	2.61e-08	0.999313	0.811405	118003
Obesity class 2	91	23563607	27	0.278442	0.0513888	6.02e-08	0.993653	0.722439	9889/62657
Weight	106	23754948	36	0.0840745	0.015655	7.85e-08	0.99763	0.747631	60586
Body mass index	94	23754948	34	0.0880654	0.0165532	1.04e-07	0.99516	0.440567	60586
Waist circumference	102	23754948	41	0.0900063	0.0169925	1.18e-07	0.967695	0.0922988	60586
Hip circumference	49	25673412	23	0.0666628	0.0125919	1.2e-07	0.985832	0.910186	213038
Waist-to-hip ratio	74	25673412	46	0.0510789	0.0097186	1.47e-07	0.99924	0.703632	124591
Overweight	93	23563607	23	0.135852	0.0262948	2.39e-07	0.991274	0.603847	93015/65840
Hip circumference	52	25673412	34	0.072138	0.0142087	3.83e-07	0.978548	0.628416	100384
Hip circumference	98	23754948	47	0.0862518	0.0171114	4.64e-07	0.995448	0.505953	60586
Hip circumference	53	25673412	34	0.072014	0.0143065	4.81e-07	0.961963	0.719968	94790
Waist circumference	64	25673412	28	0.0768312	0.015273	4.89e-07	0.999255	0.0793512	110003
Waist circumference	65	25673412	28	0.0755267	0.0151862	6.58e-07	0.998739	0.101054	104405
Hip circumference	48	25673412	22	0.0629007	0.0126629	6.79e-07	0.986524	0.908943	224459
Body mass index	835	25673413	13	0.0738336	0.0152257	1.24e-06	0.998296	0.765494	322154
Hip circumference	50	25673412	26	0.0696219	0.0145422	1.69e-06	0.939732	0.674042	125113
Body mass index	974	25673413	19	0.0698241	0.0152802	4.89e-06	0.965431	0.959052	171977
Body mass index	95	23754948	31	0.0771028	0.0170127	5.84e-06	0.976045	0.513437	73137
Body mass index	2	25673413	12	0.0683697	0.0153859	8.84e-06	0.995385	0.93671	339224
Body fat	999	26833246	39	0.0551901	0.012525	1.05e-05	0.969117	0.987935	100716
Years of schooling	1001	27225129	47	-0.0214691	0.0048921	1.14e-05	0.512085	0.296022	293723
Waist circumference	60	25673412	16	0.0627774	0.0145326	1.56e-05	0.683131	0.30818	224459
Waist circumference	61	25673412	16	0.0647374	0.0151026	1.82e-05	0.726717	0.395615	232101
Obesity class 3	92	23563607	34	0.357444	0.0854738	2.89e-05	0.979404	0.68368	2896/47468
Leptin	1003	26833098	43	0.0541056	0.0131325	3.79e-05	0.999514	0.223024	32161
Type 2 diabetes	23	24509480	44	0.113938	0.0283464	5.83e-05	0.901789	0.746856	26488/83964
Type 2 diabetes	24	22885922	15	0.156146	0.0404451	0.000113067	0.981541	0.403138	34840/114981
Extreme body mass index	85	23563607	30	0.249277	0.0674673	0.000220068	0.962851	0.400303	7962/8106
Urate	1055	23263486	39	0.0422971	0.011511	0.00023832	0.865126	0.572643	110347
Waist-to-hip ratio	76	25673412	35	0.0487478	0.0134634	0.000293731	0.510383	0.0502621	100028
Weight	107	23754948	29	0.0638845	0.0177945	0.000330532	0.949493	0.637279	73137
Serum total triglycerides	934	27005778	60	0.0596029	0.0166594	0.000346596	0.886186	0.823148	21545
Years of schooling	755	25201988	37	-0.0327547	0.0092567	0.00040243	0.748122	0.886306	106736
Hip circumference	99	23754948	37	0.0683825	0.0196095	0.000488093	0.978093	0.935996	73137
Fasting insulin	779	22885924	9	0.0386495	0.0111461	0.000525265	0.987348	0.886425	108557
Waist-to-hip ratio	109	23754948	47	0.05014	0.0145267	0.000557344	0.999999	0.998248	73137
Concentration of large VLDL particles	890	27005778	60	0.0597881	0.0175215	0.000644215	0.988466	0.797332	18960
HDL cholesterol	299	24097068	40	-0.0308508	0.00914952	0.000746653	0.612979	0.688172	187167
Depressive symptoms	1000	27089181	57	0.0221482	0.00656949	0.000747929	0.920597	0.762038	161460
Childhood obesity	1096	22484627	38	0.193201	0.0573724	0.000758565	0.810786	0.993661	5530/8318
Fasting insulin	775	22581228	41	0.0223609	0.00664769	0.000769047	0.89361	0.214825	51750
Waist-to-hip ratio	108	23754948	43	0.0549815	0.0163468	0.000769798	0.728472	0.706414	60586
Haemoglobin concentration	270	23222517	46	0.0386745	0.0115859	0.000843686	0.693901	0.102017	71861
Years of schooling	1011	27225129	50	-0.0201244	0.00606132	0.000899715	0.4409	0.347272	182286
Waist-to-hip ratio	77	25673412	34	0.0448848	0.0137479	0.00109528	0.578924	0.115961	94429
Cholesterol esters in large HDL	875	27005778	64	-0.0553812	0.0169717	0.00110185	0.784002	0.412464	19273
HOMA-IR	771	20081858	43	0.0260772	0.0081338	0.0013458	0.48422	0.106894	46186
1-oleoylglycerophosphocholine	621	24816252	49	-0.0161983	0.00507744	0.00142149	0.986787	0.484208	7812
Father's age at death	1092	27015805	60	-0.0241699	0.00758326	0.00143622	0.863841	0.394375	75244
Years of schooling	1010	27225129	49	-0.0224595	0.00713243	0.0016387	0.695204	0.376645	146631
Coronary heart disease	7	26343387	53	0.0532137	0.0170283	0.00177791	0.967595	0.896393	60801/123504
Myocardial infarction	798	26343387	57	0.0561532	0.0181821	0.00201257	0.945769	0.778118	43676/128199
Mean diameter for HDL particles	865	27005778	63	-0.0528522	0.0171325	0.0020362	0.876993	0.839532	19273
Top 1 % survival	1091	27015805	63	-0.00428433	0.0013953	0.00213668	0.967402	0.0715073	75244
Free cholesterol in medium VLDL	911	27005778	63	0.0501935	0.0163861	0.00219003	0.799224	0.775161	21240
Mean corpuscular volume	1250	27863252	52	0.0202998	0.00663323	0.00221095	0.905288	0.717497	172433
Type 2 diabetes	26	22885922	43	0.109068	0.0358026	0.00231617	0.846245	0.751774	12171/56862
Mother's age at death	1093	27015805	59	-0.0253681	0.00846348	0.00272326	0.975951	0.190416	75244
Triglycerides in small VLDL	932	27005778	60	0.0501912	0.0167986	0.00280972	0.852049	0.812228	21558
Total lipids in large HDL	877	27005778	64	-0.0500993	0.0169616	0.00314007	0.802918	0.591985	19273
1-palmitoylglycerophosphocholine	619	24816252	49	-0.00991687	0.00339224	0.00346234	0.956849	0.492201	7803
College completion	836	23722424	39	-0.0591512	0.0202753	0.00352954	0.984499	0.998625	20044/75383
Fasting insulin	768	20081858	42	0.022012	0.00781115	0.00483204	0.607716	0.0958478	38238
Years of schooling	837	23722424	37	-0.0226163	0.00814825	0.00550994	0.885685	0.479721	101069
Phospholipids in medium VLDL	914	27005778	61	0.0453886	0.0166283	0.00634131	0.891134	0.939939	21240
Phospholipids in very large HDL	947	27005778	61	-0.0475569	0.017638	0.00701214	0.959327	0.933181	19273
Total cholesterol in large HDL	874	27005778	61	-0.0447733	0.0166566	0.00718766	0.838571	0.552189	21558
Red blood cell count	275	23222517	44	0.0120833	0.00454732	0.00787836	0.630885	0.281978	66214
Total lipids in large VLDL	889	27005778	59	0.0462893	0.0176126	0.00858414	0.983006	0.864567	18960
Total lipids in medium VLDL	912	27005778	56	0.0470454	0.0179214	0.00866268	0.951261	0.681347	19273
Epiandrosterone sulfate	627	24816252	49	-0.0290859	0.0111365	0.00900758	0.998869	0.585245	7769
1-linoleoylglycerophosphocholine	655	24816252	47	-0.0122731	0.00473856	0.00959619	0.995595	0.75533	7795
Parents' age at death	1094	27015805	62	-0.0316941	0.0123004	0.00997543	0.850481	0.147942	75244
1-docosahexaenoylglycerophosphocholine	603	24816252	48	-0.0173009	0.00673281	0.0101804	0.683494	0.814391	7798
Concentration of very large HDL particles	946	27005778	62	-0.0450218	0.0175427	0.0102759	0.852196	0.901182	19273
Total lipids in very large HDL	945	27005778	62	-0.0451053	0.0176079	0.0104175	0.95077	0.814242	19273
Rheumatoid arthritis	832	24390342	45	0.0928949	0.0363668	0.0106375	0.820483	0.0950641	14361/43923
Ulcerative colitis	970	26192919	7	0.161472	0.0642148	0.0119179	0.943365	0.655408	13768/33977
Concentration of medium VLDL particles	913	27005778	57	0.0442779	0.0176534	0.0121357	0.985838	0.554858	19273
Total lipids in very large VLDL	949	27005778	61	0.0433837	0.0173261	0.0122814	0.95932	0.967341	19273
Free cholesterol in large HDL	876	27005778	61	-0.0413425	0.0165898	0.012701	0.857591	0.437134	21559
Concentration of small VLDL particles	930	27005778	58	0.0436271	0.0175602	0.0129756	0.732859	0.869441	19273
Cholesterol esters in large VLDL	887	27005778	60	0.0430853	0.0175573	0.0141283	0.910254	0.442029	18960
Serum cystatin C (eGFRcys)	1106	26831199	40	-0.00937147	0.00383695	0.0145889	0.989888	0.39438	33152
Fasting insulin	778	22885924	16	0.0162134	0.00667685	0.01517	0.752115	0.583615	108557
Age of smoking initiation	964	20418890	45	-0.0109756	0.00452086	0.0151924	0.857292	0.818665	47961
Concentration of very large VLDL particles	950	27005778	58	0.0436766	0.0180396	0.0154711	0.969451	0.262347	18960
Cigarettes smoked per day	961	20418890	47	0.387326	0.160055	0.0155221	0.532758	0.46296	68028
Concentration of small LDL particles	926	27005778	61	0.0418708	0.0173152	0.0155998	0.874414	0.227932	19273
NKeff:%337+	239	25772697	40	0.103247	0.0429219	0.016152	0.829332	0.256845	497
Gamma-glutamylthreonine	564	24816252	50	0.0159411	0.00666238	0.0167246	0.997076	0.612507	4016
CD4:%Act(DR+)	196	25772697	40	-0.101877	0.0425841	0.0167402	0.650455	0.495736	497
CD8mem:%Th22	224	25772697	41	0.100754	0.0423587	0.0173792	0.944488	0.894894	497
X-11299	494	24816252	48	-0.0421419	0.0177311	0.0174675	0.770472	0.157219	7347
Concentration of large HDL particles	878	27005778	62	-0.0408361	0.0172136	0.0176769	0.881828	0.813046	19273
Total cholesterol in medium VLDL	909	27005778	62	0.0388601	0.0163932	0.0177643	0.791369	0.776223	21551
Difference in height between childhood and adulthood	1036	23449627	46	-0.0898386	0.0381615	0.0185642	0.949707	0.346721	5043
Serous ovarian cancer: low malignant potential	1230	28346442	62	0.134273	0.0580983	0.0208252	0.959771	0.745874	1954/40941
Phospholipids in large HDL	879	27005778	62	-0.0395539	0.0171443	0.0210481	0.889128	0.974906	19273
Free cholesterol in large VLDL	888	27005778	62	0.0380613	0.0165413	0.0213925	0.938759	0.759904	21238
Free cholesterol in very large HDL	944	27005778	61	-0.0380936	0.0167224	0.0227265	0.895728	0.252173	21542
Rheumatoid arthritis	834	20453842	37	0.124803	0.0548903	0.0229854	0.437345	0.291238	5539/20169
Triglycerides in medium VLDL	915	27005778	58	0.0385224	0.0169515	0.0230558	0.961499	0.765371	21241
Triglycerides in very large VLDL	952	27005778	62	0.0376806	0.0166133	0.0233231	0.869862	0.913807	21548
Total cholesterol	782	24097068	17	-0.0369247	0.016312	0.0235954	0.59967	0.246371	92260
Packed cell volume	274	23222517	43	0.0850046	0.0376623	0.0240068	0.528374	0.0129968	63511
Total cholesterol in HDL	864	27005778	64	-0.0367623	0.0164086	0.0250628	0.465653	0.784937	21555
Total lipids in small VLDL	929	27005778	58	0.0393185	0.0175608	0.0251563	0.786674	0.761707	19273
X-12063	570	24816252	49	0.0217262	0.00972168	0.0254295	0.947195	0.535895	7197
Taurochenodeoxycholate	406	24816252	48	-0.0279063	0.0125315	0.0259544	0.98282	0.792127	5716
Urate	795	25811787	46	-0.0485662	0.0219956	0.0272443	0.809565	0.809256	9445
Cholesterol esters in medium VLDL	910	27005778	60	0.0383469	0.0173772	0.0273319	0.705037	0.650737	19273
Phospholipids in small VLDL	931	27005778	61	0.0358904	0.0164528	0.0291524	0.814865	0.389581	21551
X-11470	520	24816252	50	-0.0144569	0.00663442	0.0293262	0.754001	0.548559	7271
Mean diameter for VLDL particles	941	27005778	60	0.0377684	0.017344	0.0294356	0.844254	0.765299	19273
GdT:%CM (2)	257	25772697	41	0.0916511	0.0422579	0.0300942	0.741381	0.741633	497
Anorexia Nervosa	1186	28494655	56	-0.10955	0.0506993	0.0307121	0.941576	0.396671	3495/10982
Autism	802	23453885	41	-0.124124	0.0576543	0.0313261	0.772207	0.710495	14525/14890
Total lipids in small LDL	925	27005778	60	0.0374575	0.0174086	0.0314235	0.940592	0.215889	19273
X-11497	525	24816252	47	-0.0110358	0.00520877	0.0341169	0.956618	0.550429	7481
X-12816	662	24816252	46	0.0335984	0.0158796	0.0343596	0.951113	0.546193	4524
CD4:%TM (1)	174	25772697	37	-0.092884	0.0439437	0.0345404	0.657296	0.605676	497
Triglycerides in large VLDL	892	27005778	59	0.0354225	0.0169162	0.0362598	0.988271	0.682523	21239
Androsterone sulfate	460	24816252	49	-0.0258798	0.0123883	0.0367039	0.995356	0.727279	7785
Caproate (6:0)	480	24816252	49	-0.00756248	0.00362753	0.0370925	0.922574	0.378206	7811
Mono-unsaturated fatty acids	916	27005778	55	0.0450491	0.0216656	0.0375905	0.821754	0.276535	13535
1-heptadecanoylglycerophosphocholine	620	24816252	50	-0.0152361	0.00733407	0.0377615	0.892515	0.900196	7422
CD4mem:%preTh17 (3)	234	25772697	38	-0.0898915	0.0436643	0.0395233	0.857122	0.507591	497
Lysine	326	24816252	47	0.00632533	0.00309089	0.0407127	0.907559	0.486653	7812
Glycocholate	404	24816252	46	-0.0237263	0.0116646	0.0419468	0.872113	0.766308	5995
Cortisone	354	24816252	43	-0.00793762	0.00390423	0.0420444	0.839755	0.361225	7575
Difference in height between childhood and adulthood	1037	23449627	39	-0.0565495	0.0280122	0.0435136	0.666265	0.772822	10799
Phospholipids in large VLDL	891	27005778	60	0.0340064	0.0168557	0.043643	0.918553	0.407433	21239
Total lipids in chylomicrons and largest VLDL particles	957	27005778	62	0.0349381	0.0173321	0.0438205	0.972608	0.511704	18960
Mean corpuscular hemoglobin	1278	27863252	51	0.0135484	0.00674452	0.0445577	0.729619	0.505226	172332
Triglycerides	302	24097068	42	0.0179504	0.00895354	0.0449807	0.591724	0.433799	177861
CD4mem:%preTh17 (2)	204	25772697	39	-0.085832	0.0432341	0.0471125	0.531895	0.792078	497
CD8mem:%"Th17"	222	25772697	41	0.0839539	0.0426501	0.0490182	0.78759	0.860629	497
Glycoprotein acetyls	863	27005778	61	0.0341639	0.0173655	0.049144	0.511383	0.0372346	19270
NKT:%4+R5-	123	25772697	38	-0.0853199	0.0434149	0.0493887	0.853011	0.343772	497
Histidine	305	24816252	51	-0.00436894	0.00223395	0.0504999	0.993065	0.438092	7804
Low malignant potential ovarian cancer	1233	28346442	62	0.0931524	0.0477858	0.0512509	0.954938	0.335846	3103/40941
X-11847	551	24816252	51	-0.0360939	0.018638	0.0527975	0.894339	0.303868	6059
Total cholesterol in large VLDL	886	27005778	62	0.032341	0.0167569	0.0536051	0.883793	0.816888	21235
Concentration of chylomicrons and largest VLDL particles	958	27005778	61	0.0344249	0.0178377	0.0536195	0.838922	0.567851	18960
Gout	1054	23263486	44	0.105836	0.0550077	0.0543514	0.95651	0.102713	2115/67259
Triglycerides in small HDL	923	27005778	59	0.0324415	0.0169057	0.0549882	0.981021	0.160691	21558
HDL cholesterol	780	24097068	13	-0.0348324	0.0182593	0.0564371	0.608828	0.686276	92860
Difference in height between adolescence and adulthood	1039	23449627	44	-0.0845997	0.0444247	0.056866	0.798591	0.410555	4282
X-12749	650	24816252	47	0.0072179	0.00381702	0.0586278	0.66405	0.31578	7178
Fasting glucose	757	20081858	47	0.0136023	0.00720237	0.0589473	0.77616	0.460036	46186
Fasting glucose	773	22581228	49	0.0114936	0.00609366	0.0592744	0.821674	0.923919	58074
CD8:%SCM	179	25772697	41	0.0782408	0.0419157	0.0619541	0.761424	0.768747	497
Birth weight	1083	27680694	52	0.012546	0.00672359	0.0620465	0.83731	0.644988	143677
3-indoxyl sulfate	448	24816252	47	0.0136448	0.00731341	0.0620804	0.510839	0.674262	7787
CD8:%SCM	167	25772697	40	0.0793591	0.042675	0.0629401	0.777913	0.405589	497
Sleep duration	1088	27494321	59	-0.012885	0.00693811	0.0632913	0.36241	0.813804	128266
Triglycerides in chylomicrons and largest VLDL particles	960	27005778	62	0.0304342	0.0165304	0.0656061	0.759737	0.316215	21540
Triglycerides in very small VLDL	956	27005778	56	0.033445	0.0181932	0.0660143	0.736619	0.289168	19273
1-oleoylglycerophosphoethanolamine	706	24816252	49	-0.0123289	0.0067256	0.066783	0.994619	0.220238	7749
Total cholesterol in very large HDL	942	27005778	63	-0.0301152	0.0164534	0.0672007	0.890536	0.593628	21540
Tryptophan betaine	743	24816252	49	-0.0303536	0.0165876	0.0672657	0.934216	0.307399	7439
CD8mem:%"pre-Th17" (1)	225	25772697	40	-0.0783338	0.0429339	0.0680737	0.883283	0.99425	497
Large vessel disease	1110	26935894	46	-0.120032	0.065888	0.0684917	0.829472	0.0488301	1817/19326
2-linoleoylglycerophosphocholine	690	24816252	46	-0.0110351	0.00607167	0.0691446	0.986732	0.906134	6894
Birth weight	1084	27680694	52	0.0117573	0.00651126	0.0709664	0.869318	0.243469	153781
Phospholipids in medium LDL	908	27005778	64	0.0293434	0.0162523	0.0709988	0.616315	0.232366	21558
Urinary albumin-to-creatinine ratio	1101	26631737	47	0.0213441	0.0119433	0.0739179	0.790934	0.273864	46061
Phospholipids in very large VLDL	951	27005778	62	0.0295354	0.0165734	0.0747334	0.970385	0.708327	21237
Inflammatory bowel disease	294	26192919	6	0.0981319	0.0554973	0.0770228	0.703349	0.355742	31665/33977
HOMA-B	770	20081858	41	0.0120406	0.00681692	0.0773481	0.821296	0.356946	46186
Alzheimer's disease	824	17998437	21	-0.3417	0.194638	0.079163	0.494972	0.581053	753/736
X-12644	636	24816252	48	-0.0096947	0.00560457	0.0836687	0.390142	0.981162	7795
Birth length	29	25281659	41	0.0338963	0.0196498	0.0845235	0.801601	0.0858785	28459
Free cholesterol in small VLDL	928	27005778	57	0.029612	0.0172384	0.0858334	0.984095	0.633615	21559
X-12734	648	24816252	49	-0.0264425	0.0154552	0.0870958	0.833269	0.528143	5616
X-11442	515	24816252	49	-0.0146217	0.00861342	0.0895935	0.909212	0.451652	7142
CD8:%TE	166	25772697	38	0.0757384	0.0446481	0.0898216	0.601788	0.541559	497
Palmitoyl sphingomyelin	751	24816252	47	-0.00613762	0.00362208	0.0901697	0.969594	0.2105	7814
X-11315	495	24816252	47	-0.0103183	0.00610254	0.0908717	0.989285	0.639198	7785
CD56 on 2+NK eff	153	25772697	41	-0.070612	0.041939	0.092243	0.9368	0.496067	497
Bipolar disorder	808	19488044	25	-0.0119198	0.00712127	0.0941625	0.531747	0.901968	1346/1703
2-stearoylglycerophosphocholine	689	24816252	47	-0.0117286	0.00705883	0.0966018	0.966185	0.195255	7730
CD8:%DR+73+39-25-	186	25772697	39	-0.0717355	0.043276	0.0973923	0.94633	0.654409	497
X-04500	394	24816252	47	-0.034459	0.0208359	0.0981621	0.921719	0.897136	3647
Glycine	468	24816252	48	-0.00794311	0.00482217	0.0995158	0.960743	0.616654	7802
Glutamine	860	27005778	60	-0.0261645	0.0158969	0.0997877	0.918627	0.502816	24462
Average number of methylene groups per double bond	847	27005778	60	0.0344484	0.0209444	0.10002	0.684127	0.576672	13532
X-11849	552	24816252	49	-0.0316866	0.0192926	0.100503	0.785899	0.329242	5350
Concentration of very small VLDL particles	954	27005778	58	0.0296286	0.0180465	0.100632	0.875093	0.189714	19273
1-palmitoylglycerophosphoethanolamine	707	24816252	47	-0.0085544	0.00521469	0.100913	0.919428	0.481644	7763
X-12095--N1-methyl-3-pyridone-4-carboxamide	583	24816252	47	0.00899148	0.00552178	0.103447	0.988673	0.616349	7711
Heptanoate (7:0)	349	24816252	46	-0.00662095	0.00406751	0.103575	0.999385	0.311194	7802
Omega-7, omega-9 and saturated fatty acids	857	27005778	57	0.0346415	0.0213139	0.104099	0.920668	0.594823	13506
Mature B:%Memory	129	25772697	39	-0.068585	0.0423289	0.105171	0.91702	0.0587872	497
Total cholesterol in small LDL	924	27005778	63	0.0263659	0.0163334	0.106477	0.920944	0.205019	21556
Total cholesterol in small VLDL	927	27005778	61	0.02681	0.0166192	0.106702	0.933717	0.224243	21557
Serine	464	24816252	49	-0.00658516	0.0040907	0.107444	0.848333	0.768127	7796
2-oleoylglycerophosphocholine	688	24816252	47	-0.00884917	0.00551594	0.10865	0.711414	0.354223	7524
CD8mem:%R6+PD1+161-	227	25772697	39	0.0695358	0.0435859	0.110629	0.64723	0.0135387	497
Carnitine	379	24816252	46	0.00348588	0.00219194	0.111763	0.715266	0.316246	7797
X-02249	492	24816252	49	-0.0110311	0.00693893	0.111894	0.878388	0.727208	7818
Xanthine	363	24816252	47	0.00876994	0.00551818	0.111997	0.987126	0.736792	6845
X-14056	715	24816252	48	0.0107219	0.0067819	0.113886	0.818909	0.660796	7259
CD4:%Act(DR+38+)	197	25772697	39	-0.0678638	0.0430447	0.114891	0.914169	0.785701	497
Gamma-glutamylvaline	474	24816252	49	0.00700821	0.00444765	0.115093	0.999407	0.280774	7753
Rheumatoid arthritis	833	24390342	56	0.0428403	0.0271909	0.115133	0.875597	0.131897	19234/61565
Glycerol 3-phosphate (G3P)	377	24816252	48	-0.00752674	0.0047838	0.115631	0.983808	0.106025	7781
X-06267	413	24816252	47	-0.00868717	0.00552331	0.11576	0.975256	0.901151	7075
2-methylbutyroylcarnitine	697	24816252	49	-0.00743489	0.00472835	0.115856	0.860176	0.434701	7420
CD4:%SCM	170	25772697	35	-0.0708695	0.045386	0.11841	0.951891	0.886219	497
B Mem:%IgE	131	25772697	40	0.0655949	0.0420746	0.118993	0.863461	0.842216	497
Valerate	575	24816252	50	-0.00943404	0.00605936	0.119486	0.507495	0.814034	4102
IgA nephropathy	1081	20595679	27	0.319564	0.205365	0.119689	0.74941	0.145639	977/4980
High grade and low grade serous ovarian cancer	1228	28346442	63	-0.0394011	0.0253235	0.119729	0.987056	0.728712	14049/40941
Fasting glucose	777	22885924	14	0.0114986	0.0074027	0.120352	0.711238	0.169252	133010
2-palmitoylglycerophosphocholine	687	24816252	47	-0.00828139	0.00535707	0.122133	0.927716	0.0956873	7695
Former vs current smoker	963	20418890	47	-0.0481367	0.0311515	0.122286	0.997058	0.936679	23554/18415
Multiple sclerosis	821	19010793	35	0.231186	0.149613	0.122293	0.396849	0.581667	978/883
X-11799	545	24816252	47	-0.0249573	0.0162441	0.124443	0.782508	0.345814	5038
X-11859	556	24816252	46	-0.00920631	0.00601015	0.125573	0.906719	0.373986	2721
DNT:%CD127+TEF	169	25772697	41	-0.0696184	0.0455304	0.126251	0.859305	0.214373	497
CD56 on NK eff	152	25772697	40	-0.0634961	0.0419089	0.129748	0.880208	0.573104	497
X-13671	701	24816252	47	-0.00764082	0.00504598	0.129965	0.981006	0.787624	7311
NKearly:%337+335+2-	252	25772697	42	0.0621353	0.0411217	0.130786	0.973504	0.683473	497
Dehydroisoandrosterone sulfate (DHEA-S)	478	24816252	49	-0.0141621	0.00938341	0.131231	0.966623	0.216315	7793
Triglycerides in IDL	872	27005778	59	0.0265546	0.0176519	0.132493	0.797572	0.280902	19273
Migraine in bipolar disorder	1019	25451450	31	-0.278996	0.186498	0.13466	0.778305	0.176284	460/924
X-12544	632	24816252	42	-0.0181821	0.0121567	0.134746	0.783045	0.216061	5893
Glutamate	466	24816252	50	0.00987339	0.00661728	0.135683	0.972607	0.641043	7804
ADHD	1183	0	49	0.0368983	0.024738	0.135814	0.837309	0.321492	20183/35191
X-11858	555	24816252	46	-0.0360007	0.0241803	0.136528	0.737829	0.493669	3427
Concentration of medium LDL particles	907	27005778	63	0.0254477	0.0171129	0.137003	0.714623	0.432806	19273
Symbol search	1062	21130836	39	-0.133989	0.0905188	0.13881	0.856133	0.373763	991
Multiple sclerosis	1025	24076602	5	-0.168105	0.114261	0.141227	0.241237	0.229127	14498/24091
NKearly:%337+158b+	249	25772697	37	0.0663174	0.045183	0.142171	0.851318	0.494708	497
Urinary albumin-to-creatinine ratio	1107	26631737	45	0.0173661	0.0118406	0.142471	0.940732	0.739301	54450
Age at menarche	1095	25231870	38	-0.0187782	0.0128068	0.142575	0.353324	0.685842	182416
Percent emphysema	1023	24383474	45	-0.0529937	0.0361686	0.142871	0.970509	0.693843	2469
X-11529	528	24816252	51	-0.0185658	0.0126964	0.143664	0.855738	0.35425	6664
Gamma-glutamylglutamine	359	24816252	50	-0.00563713	0.00385902	0.14408	0.833277	0.569839	7662
X-12645	637	24816252	48	-0.0123167	0.00843769	0.144365	0.897342	0.48994	5254
Hip circumference	56	25673412	42	0.0157103	0.0107884	0.145332	0.9003	0.907084	123904
Lymphocyte percentage of white cells	1280	27863252	49	0.00974467	0.00674925	0.148791	0.977256	0.960547	171748
3-hydroxybutyrate (BHBA)	311	24816252	50	-0.0190391	0.0132332	0.150224	0.982867	0.320005	7820
CD4:%Naive	176	25772697	40	0.0607916	0.0423747	0.151395	0.86406	0.704648	497
Indolepropionate	475	24816252	50	-0.0102901	0.00718888	0.15232	0.999249	0.229999	7803
X-06246	412	24816252	50	0.00712214	0.00498284	0.152908	0.958364	0.415866	7358
X-09789	510	24816252	47	-0.0155124	0.0108797	0.153924	0.863191	0.143454	7805
X-12510--2-aminooctanoic acid	629	24816252	47	-0.0104586	0.00733978	0.154178	0.855672	0.63941	7566
Gamma-glutamylphenylalanine	572	24816252	47	0.00478106	0.00336938	0.155906	0.876806	0.694097	7753
Taurocholate	407	24816252	50	-0.0229273	0.0161706	0.156239	0.776722	0.965628	4032
CD4mem:%cFTH (2)	212	25772697	41	0.059677	0.0421263	0.156594	0.911959	0.634725	497
Asparagine	638	24816252	50	-0.00527427	0.00372404	0.156694	0.960411	0.597011	7761
Gallbladder cancer	1057	22318345	30	-0.883515	0.62433	0.157027	0.893912	0.341062	41/866
Betaine	362	24816252	49	-0.00613463	0.00435249	0.158701	0.871273	0.791679	7806
X-12405	604	24816252	50	0.0100869	0.00716403	0.159134	0.901006	0.620536	6676
Concentration of large LDL particles	884	27005778	65	0.0236161	0.016846	0.16095	0.494721	0.269753	19273
Ever vs never smoked	962	20418890	46	0.0352578	0.0251583	0.161083	0.203097	0.831446	41969/32066
Endometrioid ovarian cancer	1125	28346442	59	0.0692351	0.0494318	0.161328	0.747386	0.826852	2810/40941
1-linoleoylglycerophosphoethanolamine	497	24816252	50	-0.0089458	0.00639958	0.162151	0.99008	0.405941	7817
X-11334	499	24816252	50	-0.00746387	0.00534037	0.162223	0.638809	0.0882665	5462
Total cholesterol in medium LDL	904	27005778	64	0.0225965	0.0162519	0.164411	0.806502	0.419892	21559
Phenylalanine	919	27005778	61	0.022629	0.01628	0.164532	0.965188	0.767039	22663
Total lipids in medium LDL	906	27005778	63	0.0237766	0.0171258	0.16503	0.766404	0.412437	19273
HbA1C	758	20858683	43	0.0096452	0.00696113	0.165875	0.761305	0.910882	46368
X-13658	700	24816252	50	-0.0264696	0.0191059	0.165925	0.873902	0.64302	1412
Reticulocyte fraction of red cells	1267	27863252	59	0.00844351	0.00611351	0.167241	0.585409	0.0386984	170690
CD4:%TM (2)	175	25772697	35	-0.061396	0.0448531	0.171054	0.679173	0.307456	497
Difference in height between childhood and adulthood	1035	23449627	36	-0.0535045	0.039204	0.172325	0.840115	0.585703	5756
Nonadecanoate (19:0)	330	24816252	49	-0.00654285	0.004795	0.172405	0.989869	0.265061	7783
Bulimia nervosa	990	23568457	61	0.017554	0.0128698	0.172578	0.941358	0.206145	151/2291
Lactate	310	24816252	48	0.00580901	0.00425978	0.172666	0.990002	0.119779	7814
X-12029	565	24816252	48	-0.00435646	0.00320858	0.174543	0.865322	0.249892	7564
Digit symbol	1067	21130836	44	-0.0696029	0.0513069	0.174909	0.954778	0.0936641	2956
Adiponectin	1	22479202	47	0.0115911	0.00859185	0.177312	0.781421	0.649889	39883
X-13183--stearamide	674	24816252	48	0.0158307	0.011741	0.177552	0.954466	0.886642	2503
Type 2 diabetes	976	22885922	44	0.0603318	0.0449157	0.1792	0.504107	0.53225	10247/53924
1-arachidonoylglycerophosphocholine	558	24816252	47	-0.0075675	0.00568214	0.182924	0.624977	0.0993669	7507
Estrone 3-sulfate	403	24816252	48	-0.0304059	0.0228455	0.183211	0.975892	0.935718	957
Cholesterol esters in very large HDL	943	27005778	62	-0.0229471	0.0172842	0.184298	0.853112	0.867161	19273
CD27 on IgG+B	146	25772697	40	0.0568672	0.0428414	0.18438	0.919781	0.282904	497
Neo-neuroticism	116	21173776	45	0.252562	0.191253	0.186647	0.693517	0.296541	17375
Arginine	347	24816252	48	-0.0062318	0.00473286	0.187936	0.805624	0.960019	7528
Serum creatinine (eGFRcrea)	1104	26831199	42	-0.00235604	0.00179312	0.18887	0.657722	0.246174	118460
X-14450--phenylalanylleucine	724	24816252	51	-0.0166336	0.0126708	0.189268	0.993425	0.633131	2555
7-alpha-hydroxy-3-oxo-4-cholestenoate (7-Hoca)	737	24816252	45	0.00626572	0.00477737	0.189675	0.864523	0.382146	7784
2-hydroxybutyrate (AHB)	420	24816252	49	0.00767754	0.00585478	0.189747	0.962274	0.69594	7815
X-14189--leucylalanine	719	24816252	48	-0.0155542	0.0118639	0.189841	0.976415	0.571576	2745
3-(3-hydroxyphenyl)propionate	708	24816252	46	0.0277829	0.0212449	0.19096	0.921241	0.583361	1163
Phospholipids in large LDL	885	27005778	65	0.021047	0.0161148	0.191529	0.689655	0.231343	21550
Average number of methylene groups in a fatty acid chain	848	27005778	63	0.0236687	0.0181315	0.191758	0.978222	0.305525	19021
X-02269	485	24816252	47	-0.0168518	0.0129434	0.19293	0.954958	0.75582	7701
Trans-4-hydroxyproline	465	24816252	46	0.0091469	0.00703125	0.193295	0.919562	0.602804	7802
7-methylguanine	676	24816252	48	-0.00803808	0.00620127	0.194907	0.822079	0.789489	6091
Pyroglutamylglycine	456	24816252	49	-0.0206901	0.0159663	0.195024	0.791575	0.338653	1586
Melanoma	784	21926416	20	0.200972	0.155226	0.195422	0.970966	0.264754	1804/1026
IgG+B:%20+24+27+	262	25772697	42	0.0543521	0.0420853	0.196539	0.457962	0.829844	497
X-12776	658	24816252	48	-0.0029974	0.00232125	0.196605	0.986979	0.243939	7764
B Mem:%IgG	132	25772697	40	-0.0552221	0.0428028	0.196998	0.517309	0.25207	497
Total lipids in large LDL	883	27005778	65	0.021703	0.0168453	0.197618	0.55332	0.249859	19273
Phospholipids in chylomicrons and largest VLDL particles	959	27005778	64	0.0208653	0.0162689	0.199659	0.893711	0.647777	21542
B:%Mature	128	25772697	39	0.055136	0.0431472	0.201299	0.661349	0.803493	497
1-eicosadienoylglycerophosphocholine	607	24816252	49	-0.00898033	0.00703697	0.201897	0.616468	0.576058	6892
X-14304--leucylalanine	722	24816252	50	-0.0153348	0.0120195	0.202015	0.867835	0.896673	2434
MDC:%32+	266	25772697	38	-0.0550255	0.0431895	0.202646	0.659453	0.480859	497
Urinary albumin-to-creatinine ratio	1100	26631737	47	0.0684284	0.0538356	0.203707	0.772426	0.569575	5825
Hip circumference	57	25673412	42	0.0135881	0.0108147	0.208953	0.91055	0.910754	117339
LDL cholesterol	781	24097068	17	-0.0214596	0.0170922	0.209291	0.913486	0.855139	83198
CD4:%Act(38+)	190	25772697	40	-0.0527625	0.042104	0.210152	0.685747	0.934099	497
Total cholesterol in LDL	895	27005778	64	0.020215	0.0161598	0.210956	0.838732	0.239296	21559
Glutamine	303	24816252	50	-0.00270446	0.00216493	0.211586	0.999059	0.760107	7821
Hyodeoxycholate	447	24816252	51	0.0162378	0.0130021	0.211715	0.965061	0.815335	6025
CD4mem:%cFTH (3)	213	25772697	38	-0.0554607	0.0444624	0.212265	0.872933	0.925139	497
X-06226	411	24816252	49	-0.00493879	0.00396962	0.213446	0.979505	0.663413	7623
Taurodeoxycholate	369	24816252	47	-0.0249929	0.0201182	0.214126	0.694898	0.535504	1564
Lathosterol	579	24816252	44	-0.0114705	0.00923628	0.214277	0.4684	0.735402	5457
Chronic kidney disease	1102	26831199	46	0.0357055	0.0289545	0.217517	0.947156	0.241867	12385/104780
Selenium	1075	23720494	46	-0.0620174	0.050524	0.21964	0.406431	0.735984	2874
Glycerophosphorylcholine (GPC)	387	24816252	51	-0.00704898	0.00574304	0.219674	0.874616	0.963273	7156
X-12329	599	24816252	50	0.0324129	0.0264559	0.220512	0.597446	0.541685	867
X-13435	685	24816252	49	-0.00729168	0.00595336	0.220651	0.437502	0.48815	6970
NK:%Eff	121	25772697	39	-0.0533202	0.0436458	0.221838	0.707561	0.93421	497
X-10395	440	24816252	47	-0.00510876	0.00418227	0.221886	0.774225	0.254399	7784
Major Depressive Disorder	1188	29700475	50	0.0187357	0.015356	0.222432	0.412401	0.406171	59851/113154
Caprylate (8:0)	481	24816252	49	-0.00450631	0.00369714	0.222896	0.97828	0.975245	7802
Celiac disease	1059	20190752	22	-0.0910144	0.074797	0.223673	0.745063	0.367994	4533/10750
X-12771	657	24816252	47	-0.0104716	0.00863531	0.225266	0.653417	0.963747	4734
Years of schooling	1239	30038396	30	-0.00512201	0.00422433	0.225319	0.355299	0.0351838	766345
X-11441	514	24816252	49	-0.0105989	0.00877455	0.227082	0.937766	0.915279	7072
X-12830	663	24816252	51	0.0134675	0.011243	0.230973	0.991337	0.47795	3415
CD123 on pDC	142	25772697	41	0.0490207	0.040967	0.231466	0.703651	0.984371	497
Total fatty acids	936	27005778	56	0.0257227	0.0215049	0.231645	0.98309	0.393006	13505
Pyridoxate	459	24816252	50	-0.00869227	0.00728146	0.232574	0.575507	0.943827	7703
Palmitoylcarnitine	434	24816252	51	0.00727434	0.00610837	0.233701	0.812043	0.501052	7701
CD4mem:%Th1 (2)	205	25772697	38	-0.0518179	0.0435321	0.233913	0.884305	0.806733	497
X-14632	730	24816252	50	-0.0120612	0.0101517	0.234796	0.848958	0.929705	1703
Paget's disease	975	21623375	44	-0.139236	0.117204	0.234844	0.943116	0.984727	741/2699
Cholesterol	307	24816252	49	-0.00371536	0.00313144	0.235437	0.706029	0.807877	7813
Interleukin-6	1287	22291609	45	0.0539544	0.0455867	0.236589	0.971847	0.842393	4621
X-12456	613	24816252	49	0.0105126	0.00888967	0.236982	0.875479	0.702202	4774
CD8:%TM (1)	253	25772697	39	-0.0502792	0.042551	0.237356	0.786656	0.39444	497
X-14057	716	24816252	48	0.0101987	0.00863663	0.237658	0.728223	0.473853	4716
CD3 on 127+DN T	161	25772697	39	-0.0546726	0.0464057	0.238739	0.844375	0.273322	497
Phenyllactate (PLA)	430	24816252	46	-0.00593652	0.00508792	0.243296	0.852712	0.486756	6064
1-eicosatrienoylglycerophosphocholine	602	24816252	47	-0.0075644	0.00651482	0.245599	0.804427	0.388046	7809
Tyrosine	325	24816252	51	0.00339217	0.00292238	0.245741	0.840756	0.123926	7807
CD123 on 11c+123+DC	159	25772697	39	0.0500017	0.0431587	0.246638	0.681812	0.915317	497
Mean platelet volume	1247	27863252	50	0.00787003	0.00679856	0.247026	0.489396	0.619352	164454
Cholate	438	24816252	48	-0.0225499	0.0194827	0.247095	0.923009	0.673865	5929
X-12231	594	24816252	50	-0.0115391	0.00997466	0.247337	0.807185	0.0728764	5111
Granulocyte percentage of myeloid white cells	1256	27863252	55	-0.00740816	0.00641973	0.248514	0.866919	0.600449	169545
X-12261	598	24816252	47	0.0224998	0.0195032	0.248647	0.999677	0.388824	1050
5-oxoproline	337	24816252	48	-0.00350416	0.0030422	0.249382	0.984539	0.435826	7802
Triglycerides	783	24097068	16	0.0188482	0.0163986	0.250401	0.504457	0.736918	86852
Alpha-ketoglutarate	577	24816252	47	0.00834825	0.00732275	0.254268	0.493267	0.658911	6130
Isoleucine	873	27005778	62	0.0176677	0.0155165	0.254854	0.626014	0.318381	24776
Pelargonate (9:0)	366	24816252	47	-0.00451907	0.00396993	0.254985	0.992994	0.577174	7803
CD8mem:%"TFH" (2)	231	25772697	39	-0.0501363	0.0442186	0.256867	0.791032	0.532636	497
NKeff:%2+337-R7-	246	25772697	41	0.0480791	0.0424864	0.257788	0.868738	0.930182	497
X-12729	647	24816252	48	-0.0225655	0.0199554	0.258141	0.999167	0.431398	1753
4-androsten-3beta,17beta-diol disulfate 1	747	24816252	46	-0.0148799	0.0131877	0.259186	0.826306	0.489298	7804
X-14205--alpha-glutamyltyrosine	720	24816252	48	0.0124733	0.0110821	0.260359	0.9107	0.974142	1789
Serum creatinine (eGFRcrea)	1103	26831199	42	0.00805148	0.00719183	0.262913	0.895334	0.537027	11529
CD4mem:%Th1 (4)	209	25772697	38	-0.0482799	0.0431428	0.263109	0.866756	0.647406	497
1-palmitoylglycerol (1-monopalmitin)	423	24816252	47	-0.00622736	0.00557239	0.263764	0.980283	0.447128	7429
2-hydroxypalmitate	710	24816252	49	-0.00398731	0.00358514	0.266062	0.992657	0.484514	7797
X-12230	593	24816252	50	-0.0127159	0.0114448	0.266539	0.720061	0.778305	5649
X-11491	524	24816252	50	0.0126112	0.0113632	0.267075	0.960991	0.789908	6584
Celiac disease	276	20190752	32	-0.0706644	0.0637856	0.26793	0.784416	0.121648	4533/10750
X-05426	398	24816252	48	0.0119229	0.0107703	0.268289	0.502169	0.927142	6357
X-13429	683	24816252	49	-0.0134342	0.0121765	0.2699	0.872068	0.411199	6344
CD8mem:%"pre-Th17" (2)	226	25772697	39	-0.0482371	0.0437214	0.269904	0.837728	0.697529	497
Inflammatory bowel disease	819	17068223	18	0.007886	0.00717999	0.272061	0.914603	0.953922	968/995
X-10500	442	24816252	47	-0.00354669	0.00325983	0.276596	0.969237	0.965149	7751
CD32 on pDC	143	25772697	41	0.047247	0.0434713	0.277101	0.379544	0.373078	497
Ulcerative colitis	32	26192919	59	-0.0387123	0.0357751	0.279208	0.754114	0.675291	6968/20464
Leucylleucine	736	24816252	49	0.00939617	0.00868736	0.279434	0.972414	0.303521	3386
Urate	796	25811787	45	-0.030913	0.0287439	0.282167	0.956513	0.620585	4613
Total lipids in very small VLDL	953	27005778	59	0.019076	0.0177676	0.282984	0.769911	0.118312	19273
X-12443	611	24816252	51	-0.0160234	0.0149632	0.284236	0.98626	0.232123	5357
Pyruvate	315	24816252	51	0.00747977	0.0069885	0.284486	0.524545	0.278919	7682
X-04495	391	24816252	48	0.00694564	0.00651265	0.286205	0.964713	0.865693	7490
X-13553	695	24816252	49	-0.00652959	0.00614283	0.2878	0.981146	0.0959543	3085
X-11876	557	24816252	47	-0.00919536	0.00868046	0.289455	0.94915	0.329723	4965
1-stearoylglycerophosphocholine	622	24816252	45	-0.00721676	0.00681454	0.289589	0.921957	0.601086	7817
Age at menopause	1004	26414677	43	-0.0435192	0.0411188	0.289883	0.375574	0.388315	69360
Lymph:%NK	140	25772697	37	-0.0462031	0.0437868	0.291341	0.899903	0.20554	497
X-07765	488	24816252	48	0.017906	0.0170276	0.29299	0.618286	0.386888	2170
Mannose	314	24816252	50	0.00459445	0.00437611	0.293766	0.849349	0.733913	7793
High grade serous ovarian cancer	1121	28346442	62	-0.0275527	0.0262449	0.293797	0.996614	0.688607	13037/40941
Isobutyrylcarnitine	573	24816252	51	-0.00729626	0.00697203	0.295328	0.90301	0.795698	7812
MDC:%64-274-	265	25772697	40	-0.045129	0.043194	0.296116	0.903871	0.508862	497
Free cholesterol in medium HDL	900	27005778	61	-0.0173302	0.0165987	0.296452	0.740356	0.779031	21559
X-14473	725	24816252	47	0.00958728	0.00918821	0.296748	0.837365	0.227438	6884
X-12435	608	24816252	50	-0.0385205	0.0370175	0.29806	0.917048	0.725839	231
CD4mem:%Th9	233	25772697	40	-0.0446483	0.0429722	0.298803	0.654574	0.841776	497
X-18601	396	24816252	47	0.0103661	0.0100054	0.300176	0.958723	0.0845223	7663
X-12740	649	24816252	49	0.0182073	0.0176334	0.301816	0.763339	0.375335	3731
X-11204	484	24816252	47	-0.00359641	0.00348609	0.302238	0.721742	0.667844	7799
X-11483	522	24816252	49	-0.0130782	0.0126947	0.302915	0.781266	0.504977	4608
Inflammatory bowel disease	31	26192919	60	-0.0294092	0.0286268	0.304264	0.628315	0.931203	12882/21770
Coronary heart disease	9	23202125	17	0.0378352	0.0369044	0.305259	0.586539	0.559322	63746/130681
Free cholesterol in large LDL	882	27005778	65	0.0164542	0.0161074	0.307003	0.746966	0.194153	21555
Crohn's disease	30	26192919	62	-0.0391637	0.0384132	0.307948	0.951965	0.550736	5956/14927
CD3 on DN T	160	25772697	39	-0.0476051	0.046718	0.308208	0.771781	0.0762136	497
X-11537	530	24816252	48	0.0128236	0.0125916	0.308476	0.738026	0.328072	2719
T:%Vd1	126	25772697	40	0.0438201	0.0432252	0.310696	0.988614	0.438938	497
Height	1034	23449627	47	0.0243882	0.0241499	0.312557	0.854962	0.46522	13960
Heme	493	24816252	49	-0.00893753	0.00885293	0.312708	0.854941	0.827647	6380
Femoral neck bone mineral density	980	26367794	59	0.0127127	0.0125971	0.312891	0.848201	0.233688	32735
Tyrosine	938	27005778	64	0.0155425	0.0154234	0.313587	0.849261	0.787129	24925
Red blood cell count	1249	27863252	56	-0.00643041	0.00638723	0.31405	0.406443	0.203934	172952
Total cholesterol in medium HDL	898	27005778	60	-0.0169602	0.0168533	0.31425	0.749306	0.282046	21558
Acetoacetate	838	27005778	62	0.017445	0.0173496	0.314657	0.930708	0.993715	19262
Phenol sulfate	486	24816252	48	-0.0095506	0.00950221	0.314852	0.973052	0.0972669	7810
Waist-to-hip ratio	80	25673412	47	-0.00978523	0.0097771	0.316909	0.896516	0.921093	123302
Waist circumference	105	23754948	51	0.00895831	0.00895456	0.317108	0.984619	0.454878	73137
CD161 on CD4mem	147	25772697	38	-0.0439962	0.0440177	0.317548	0.420102	0.257421	497
Pyroglutamine	501	24816252	48	-0.00716587	0.00720441	0.319907	0.720459	0.723213	7800
MDC:%CD1c+	135	25772697	37	0.0447679	0.0450293	0.320128	0.810387	0.61589	497
Neo-conscientiousness	114	21173776	45	0.145306	0.146236	0.320398	0.83602	0.0985922	17375
CD4mem:%R6+	236	25772697	39	-0.0423032	0.0427329	0.322202	0.785011	0.808904	497
G speed factor	1061	21130836	48	-0.0544177	0.0551038	0.323374	0.95544	0.834059	2430
X-11818	547	24816252	44	-0.0060548	0.00616657	0.326162	0.770299	0.449099	6790
Coronary heart disease	6	21378988	34	0.0391642	0.0399046	0.326374	0.992737	0.617709	15420/15062
CD4:%Act(25+127+)	195	25772697	39	0.0416945	0.0425165	0.326757	0.91551	0.241664	497
Concentration of small HDL particles	922	27005778	60	0.0172052	0.0175678	0.327403	0.923734	0.105487	19273
Height	89	25282103	33	0.00659144	0.00673939	0.328051	0.793945	0.344819	253288
Citrate	849	27005778	66	-0.0147388	0.0150786	0.328341	0.483034	0.346499	24770
Erythronate	578	24816252	46	-0.00355136	0.00365706	0.331499	0.459897	0.0604912	7752
NKeff:%Kir+ (4)	245	25772697	40	-0.0411131	0.0425833	0.334307	0.517561	0.434371	497
CD39 on CD4 T	156	25772697	37	0.0407983	0.0423501	0.335368	0.574771	0.0585566	497
Lymph:%CD4	119	25772697	38	0.0426564	0.0444454	0.337182	0.903156	0.397456	497
Microalbuminuria	1097	26631737	45	0.0386423	0.0404151	0.339004	0.989162	0.316121	54116
Triglycerides in very large HDL	948	27005778	60	0.0162682	0.0170646	0.340422	0.945534	0.762331	21536
Glucose	859	27005778	64	-0.0145933	0.0153818	0.342752	0.842464	0.790277	24679
X-11552	535	24816252	47	-0.00879476	0.00927559	0.343047	0.99364	0.462454	2170
Pipecolate	335	24816252	49	-0.0068755	0.00725836	0.34351	0.973647	0.473834	7792
MDC:%CD1c-	133	25772697	37	-0.0425543	0.0449811	0.344124	0.784221	0.570754	497
High light scatter reticulocyte percentage of red cells	1260	27863252	57	0.00588165	0.00624588	0.346354	0.810163	0.406602	170763
Apolipoprotein B	843	27005778	61	0.0158643	0.0168595	0.34672	0.976691	0.255677	20690
Fasting proinsulin	769	20081858	44	0.0132765	0.0141589	0.34841	0.833584	0.983524	10701
X-11469	519	24816252	46	-0.0113813	0.0121717	0.349755	0.955927	0.304746	7779
IgE+B:%27+	259	25772697	41	0.0391776	0.041937	0.3502	0.850152	0.440614	497
X-11440	513	24816252	50	0.00887764	0.00952263	0.351198	0.974442	0.396949	7686
X-12719	644	24816252	48	-0.0164716	0.0176878	0.351728	0.569112	0.300571	1539
Schizophrenia	22	25056061	44	0.0194015	0.0208765	0.35271	0.549386	0.982174	35476/46839
Cholesterol esters in medium LDL	905	27005778	64	0.0157042	0.0169321	0.353675	0.776481	0.384296	19273
Platelet distribution width	1264	27863252	51	-0.00611575	0.00661172	0.354973	0.42898	0.393582	164433
Autism Spectrum Disorder	1185	0	53	0.0227674	0.0246644	0.355962	0.825266	0.832853	18382/27969
CD8mem:%PD1+R6+	221	25772697	41	0.0392597	0.0425641	0.356337	0.620738	0.8102	497
Cis-4-decenoyl carnitine	753	24816252	47	-0.00663703	0.0072376	0.359132	0.745434	0.628783	7660
Total cholesterol	301	24097068	44	-0.00843348	0.00919909	0.359261	0.845661	0.432248	187365
Myeloid white cell count	1274	27863252	55	-0.00596753	0.00651848	0.35994	0.830834	0.018749	169219
X-13549	694	24816252	44	0.0030802	0.00337521	0.361456	0.995357	0.218544	7330
P-cresol sulfate	718	24816252	50	-0.00956279	0.0104869	0.361831	0.760244	0.872649	7758
Hexadecanedioate	711	24816252	49	0.00783835	0.00860172	0.362162	0.591772	0.966006	6887
X-08766	428	24816252	49	-0.00571328	0.00626998	0.362184	0.905086	0.870912	6050
Major depressive disorder	804	22472876	7	0.117895	0.129509	0.362652	0.223255	0.892944	9240/9519
AUCins	760	24699409	46	-0.0391008	0.0431486	0.364835	0.819161	0.327707	4324
X-11317	496	24816252	46	-0.00325203	0.00359362	0.365494	0.841035	0.842809	7811
X-11445--5-alpha-pregnan-3beta,20alpha-disulfate	517	24816252	49	-0.0152018	0.0168004	0.365544	0.953986	0.951249	2570
3-methoxytyrosine	365	24816252	48	-0.0047119	0.00520857	0.365654	0.903858	0.838243	5997
CD8:%CM	181	25772697	40	-0.0395329	0.0437763	0.366491	0.685623	0.850713	497
X-11538	531	24816252	49	-0.0071058	0.00786894	0.366516	0.979136	0.297268	7804
NKearly:%337+	251	25772697	38	0.0402853	0.0446383	0.3668	0.792959	0.549028	497
X-11550	534	24816252	50	-0.00213812	0.00238075	0.36914	0.665525	0.54503	7776
Phenylacetate	386	24816252	46	-0.00668928	0.00746115	0.36996	0.806563	0.787083	4754
MDC (2):%CD1c+	138	25772697	36	0.0407106	0.0454918	0.370841	0.935265	0.393088	497
Methionine	327	24816252	50	0.00230371	0.00257717	0.37138	0.992482	0.84895	7795
X-13477	686	24816252	48	0.00500904	0.00562156	0.372907	0.956019	0.267727	5952
Ratio of bisallylic groups to total fatty acids	845	27005778	56	-0.0193255	0.0217499	0.374255	0.927842	0.454046	13171
Immunoglobulin G index levels	1017	25616667	15	8.0276	9.07915	0.376599	0.258802	0.75887	938
Arachidonate (20:4n6)	319	24816252	49	0.00394663	0.00447409	0.377719	0.749022	0.829589	7816
GdT:%CM (1)	256	25772697	39	-0.0378446	0.0429575	0.378331	0.81013	0.9746	497
DPT:%Exhausted	172	25772697	41	-0.036618	0.0417332	0.380253	0.877501	0.119318	497
Cholesterol esters in large LDL	881	27005778	64	0.0148439	0.0169304	0.380617	0.71449	0.399921	19273
Asthma	44	20860503	34	0.0399621	0.0456371	0.38122	0.795865	0.30091	10365/16110
Percent emphysema	1020	24383474	47	0.0315357	0.0360427	0.381599	0.565814	0.118466	2065
CD4:%Treg(39-73+)	192	25772697	40	0.0376026	0.0430085	0.381952	0.52978	0.405895	497
Kynurenine	375	24816252	46	0.00321541	0.00368008	0.382263	0.894676	0.707163	7816
Transferrin Saturation	1051	25352340	42	-0.017253	0.0198304	0.384284	0.945422	0.469347	23986
X-12056	569	24816252	51	0.0116111	0.0133507	0.384465	0.846596	0.672475	4130
High light scatter reticulocyte count	1259	27863252	57	0.00542915	0.00624606	0.384731	0.742584	0.695428	170761
CD3 on CD8 T	158	25772697	38	-0.037866	0.0435957	0.385082	0.972391	0.829277	497
Dihomo-linoleate (20:2n6)	395	24816252	50	0.00567623	0.00653604	0.385147	0.971248	0.152678	7800
CD4:%Act(PD1+)	198	25772697	40	-0.0372987	0.0429698	0.385382	0.985731	0.769573	497
Alanine	840	27005778	61	0.0134641	0.0155571	0.386783	0.685008	0.426854	24796
Erythrose	452	24816252	48	0.00612944	0.00713024	0.389987	0.975051	0.345217	7263
Docosahexaenoate (DHA; 22:6n3)	409	24816252	47	0.00566564	0.00659108	0.390014	0.712694	0.516454	7818
Ergothioneine	750	24816252	47	-0.0125693	0.01473	0.393485	0.98981	0.113295	4453
Waist-to-hip ratio	81	25673412	47	-0.00829352	0.00980997	0.397878	0.904813	0.973894	116740
X-14588	727	24816252	51	-0.00143109	0.0016955	0.398642	0.998346	0.704083	7777
CD4nv:%Th2	215	25772697	38	0.0367078	0.0435593	0.399391	0.869015	0.481712	497
Gamma-glutamylglutamate	734	24816252	49	0.010294	0.0122761	0.401728	0.967616	0.5569	931
Valine	351	24816252	48	0.0020623	0.00246629	0.403047	0.998044	0.575284	7808
MDC (2):%CD1c-	137	25772697	36	-0.037862	0.0454774	0.4051	0.924013	0.37366	497
X-11422--xanthine	508	24816252	49	0.00453712	0.00546296	0.406243	0.97488	0.773815	6346
X-12244--N-acetylcarnosine	596	24816252	48	0.00371607	0.00449586	0.40849	0.986828	0.190748	6608
X-11546	533	24816252	47	0.0170253	0.0207675	0.412326	0.995604	0.640248	2015
X-09706	439	24816252	49	0.00383841	0.00469019	0.413134	0.56514	0.541707	7697
CD8mem:%"Th1"	229	25772697	41	0.0345212	0.0422251	0.413614	0.633904	0.499733	497
Multiple sclerosis	820	17660530	19	-0.160325	0.19621	0.413864	0.466892	0.531107	931/1862
1-stearoylglycerophosphoethanolamine	654	24816252	48	-0.00553269	0.00679285	0.415366	0.966875	0.0547654	7369
Knee osteoarthritis	1171	22763110	36	0.0471221	0.057882	0.415584	0.919422	0.374536	646/11009
X-11261	490	24816252	50	-0.00699258	0.00859462	0.415874	0.719276	0.189893	7771
Celiac disease	1060	20190752	24	-0.0615421	0.0757118	0.416306	0.548183	0.0286674	3796/8154
Hydroxyisovaleroyl carnitine	698	24816252	50	-0.00556888	0.00688017	0.418279	0.972941	0.693528	5588
Hip circumference	55	25673412	44	0.00696322	0.008604	0.418342	0.567259	0.87128	211114
CD4nv:%preTh17	216	25772697	40	-0.0344675	0.04269	0.419441	0.923881	0.827219	497
Thalamus volume	1048	25607358	61	-8.29783	10.3171	0.421235	0.981313	0.791803	30717
Serotonin (5HT)	358	24816252	49	-0.00541701	0.00675923	0.422886	0.552683	0.570532	6139
CD4mem:%Th1 (1)	200	25772697	38	-0.0338433	0.0422355	0.422959	0.906025	0.648689	497
Amygdala volume	1043	25607358	63	3.04374	3.82904	0.426667	0.671596	0.0183826	30717
Urate	345	24816252	50	0.00233773	0.00294937	0.428	0.932697	0.414097	7819
CD4:%Act(PD1+127+39-73-)	199	25772697	40	-0.0341039	0.0430531	0.428282	0.985691	0.834125	497
X-11540	532	24816252	48	0.0107383	0.0136017	0.42983	0.157846	0.646605	2688
ADpSGEGDFXAEGGGVR	601	24816252	46	-0.00934573	0.0118762	0.431322	0.540701	0.242057	3939
X-14745	733	24816252	49	-0.00566241	0.00721322	0.432451	0.943572	0.927687	5602
X-13741	704	24816252	46	0.0111641	0.0142523	0.433441	0.709041	0.243016	5325
X-11530	529	24816252	49	-0.00653413	0.0083586	0.434376	0.986743	0.950695	7409
Free cholesterol to esterified cholesterol ratio	853	27005778	62	-0.0160178	0.020552	0.435757	0.800995	0.545165	13497
Neutrophil count	1277	27863252	56	-0.00493856	0.00633701	0.435791	0.820567	0.700088	170702
Neutrophil percentage of white cells	1281	27863252	52	-0.00522608	0.00671967	0.436729	0.57888	0.332301	171542
Inosine	322	24816252	46	-0.0158435	0.0204619	0.438758	0.74888	0.0520665	2675
LDL cholesterol	300	24097068	44	-0.0073629	0.00951392	0.438985	0.679759	0.904874	173082
Threonate	453	24816252	49	-0.00532511	0.00691881	0.441504	0.963419	0.957136	7782
HWESASXX	526	24816252	47	0.00770886	0.0100328	0.442268	0.874839	0.266209	7700
Mucinous ovarian cancer: invasive and low malignant potential	1231	28346442	61	-0.0387384	0.0505037	0.443058	0.915273	0.0418507	2566/40941
X-11820	548	24816252	49	-0.00568661	0.00741662	0.443237	0.9248	0.712051	7710
Chronotype	1087	27494321	47	0.00581108	0.00758911	0.443847	0.3788	0.722773	128266
Reticulocyte count	1270	27863252	58	0.00479762	0.0062818	0.445026	0.408046	0.175046	170641
Subjective well being	1009	27089181	43	-0.00457241	0.00602898	0.448209	0.465051	0.650897	298420
Gamma-tocopherol	571	24816252	48	0.00722615	0.00953518	0.448546	0.985483	0.479537	6226
Knee and hip osteoarthritis	1170	22763110	35	0.0340899	0.045273	0.451459	0.487766	0.220349	3498/11009
CD4mem:%Th1 (5)	210	25772697	40	-0.0315135	0.0420969	0.454103	0.497251	0.324848	497
X-12850	667	24816252	48	-0.0078337	0.0104713	0.454391	0.905929	0.502751	6251
Cortisol	353	24816252	45	-0.00466172	0.00623188	0.454434	0.786528	0.878664	7795
4-choice reaction time	1068	21130836	47	-0.0384257	0.0513731	0.454476	0.980063	0.912503	2829
Cysteine-glutathione disulfide	680	24816252	47	-0.00870783	0.0116421	0.454486	0.596694	0.702562	1997
X-04357	389	24816252	48	0.00667462	0.00893284	0.454943	0.974203	0.802805	7502
Alpha-hydroxyisovalerate	616	24816252	50	-0.00498829	0.00667652	0.45498	0.954616	0.525864	7668
Allantoin	318	24816252	47	-0.00642838	0.00864848	0.457303	0.931507	0.126512	5705
CD4:%Treg(73+)	193	25772697	40	0.0327477	0.0441324	0.458067	0.382739	0.29845	497
N-acetylornithine	381	24816252	46	-0.00606139	0.00824602	0.462298	0.546669	0.923458	7574
X-11593--O-methylascorbate	536	24816252	46	0.00262668	0.00359248	0.464681	0.81918	0.532619	7788
Octanoylcarnitine	615	24816252	48	-0.0052874	0.00726018	0.466446	0.955455	0.25963	7790
Adrenate (22:4n6)	537	24816252	50	0.00448153	0.00622033	0.471239	0.987273	0.491912	7778
X-12236	595	24816252	49	0.010276	0.0142942	0.472207	0.993362	0.413369	1924
Mean diameter for LDL particles	896	27005778	60	-0.01259	0.0175304	0.472649	0.683661	0.190316	19273
Sum basophil neutrophil counts	1268	27863252	56	-0.00455789	0.00634793	0.47275	0.842269	0.743034	170143
Hip circumference	54	25673412	45	0.00615953	0.00858064	0.472855	0.406148	0.758752	225487
Urate	787	25811787	46	-0.00420224	0.0058884	0.475445	0.938828	0.118383	42741
CD4:%Eff(127-PD1-)	188	25772697	40	-0.0313837	0.0441762	0.477442	0.356975	0.0992205	497
Glucose	418	24816252	51	0.00213074	0.00300734	0.478626	0.504888	0.841606	7773
Serous ovarian cancer: low grade and low malignant potential	1229	28346442	57	0.035722	0.0504825	0.479187	0.981707	0.964431	2966/40941
Plasma cortisol	1012	25010111	48	0.0175644	0.0248671	0.479983	0.976893	0.78257	12597
Immature fraction of reticulocytes	1276	27863252	54	-0.00441018	0.00625187	0.48055	0.954678	0.647597	170548
Total lipids in small HDL	921	27005778	59	0.0125513	0.0178363	0.481624	0.994219	0.137528	19273
CXCR3 on CD4n	149	25772697	39	-0.0311953	0.0443452	0.481765	0.722808	0.478463	497
Selenium	1077	23720494	45	0.0402923	0.0573118	0.482033	0.982802	0.231547	2603
IgG+B:%27+	261	25772697	41	0.0309351	0.0440258	0.482269	0.328208	0.669678	497
Waist-to-hip ratio	110	23754948	48	0.00948745	0.0135469	0.483715	0.975518	0.65119	60586
Invasive mucinous ovarian cancer	1123	28346442	60	-0.04673	0.0669136	0.48495	0.610762	0.586525	1417/40941
X-12189	588	24816252	46	0.0148026	0.021223	0.485502	0.962612	0.718762	481
X-08402	426	24816252	47	0.00345463	0.00496402	0.48647	0.948208	0.44288	7726
Glycoproteins	862	27005778	63	-0.0122606	0.0176317	0.486823	0.768247	0.164903	18734
Forearm bone mineral density	977	26367794	62	0.0178241	0.0257092	0.488123	0.856995	0.325135	8143
Total cholesterol in large LDL	880	27005778	65	0.0111449	0.0160799	0.488251	0.739688	0.498251	21552
NKearly:%337+335+R7-	248	25772697	40	0.0293163	0.0423185	0.488464	0.742738	0.217404	497
Homostachydrine	538	24816252	47	-0.008807	0.0127239	0.488837	0.620197	0.752002	3003
Fasting insulin	774	22581228	48	-0.000917643	0.00132758	0.48943	0.956044	0.920552	51750
8-choice reaction time	1063	21130836	47	-0.0519829	0.0753427	0.490224	0.986427	0.739845	1382
Pentadecanoate (15:0)	333	24816252	46	-0.0033777	0.00489571	0.490237	0.900094	0.929481	7502
3-dehydrocarnitine	500	24816252	46	-0.00330906	0.00481764	0.492168	0.92674	0.398135	7809
MDC:%X-Presenting	136	25772697	39	0.0293504	0.0429052	0.493927	0.745455	0.154396	497
Waist-to-hip ratio	78	25673412	45	0.00546902	0.00799709	0.494053	0.86559	0.32878	224452
X-03056--N-[3-(2-Oxopyrrolidin-1-yl)propyl]acetamide	505	24816252	46	0.00360906	0.00528783	0.494909	0.827059	0.620923	7812
X-14662	732	24816252	50	-0.00899092	0.0131756	0.494993	0.907252	0.611633	4212
Dihomo-linolenate (20:3n3 or n6)	712	24816252	50	0.00324232	0.00475664	0.495466	0.844645	0.320202	7805
Hip circumference	100	23754948	51	-0.0105839	0.0155338	0.495652	0.905793	0.748699	60586
Lung cancer	966	24880342	58	0.0212347	0.0311915	0.496008	0.67243	0.851031	11348/15861
PD1 on CD4mem	148	25772697	38	0.0297022	0.0437862	0.497553	0.597194	0.499207	497
CD8:%R5+	254	25772697	39	-0.0293444	0.0432932	0.497896	0.803914	0.361396	497
Alanine	469	24816252	49	0.00258611	0.00382969	0.499499	0.90299	0.653382	7788
Decanoylcarnitine	618	24816252	49	-0.00523818	0.0077656	0.499971	0.945813	0.695352	7766
Bipolar disorder	801	21926972	39	0.0340986	0.0505758	0.500179	0.520942	0.239448	7481/9250
Eicosenoate (20:1n9 or 11)	586	24816252	50	0.00487936	0.00724106	0.500409	0.862977	0.232448	7799
Phenylalanylphenylalanine	752	24816252	51	0.00464457	0.00693865	0.503255	0.786275	0.5779	4961
Urate	790	25811787	47	0.0250162	0.037928	0.509529	0.983736	0.684642	5529
Hexanoylcarnitine	467	24816252	47	-0.00412656	0.00626565	0.510152	0.907022	0.675895	7786
X-12712	642	24816252	50	-0.0162333	0.0246499	0.510182	0.689179	0.0370275	260
1c+mDC:%32+	268	25772697	40	-0.0278225	0.0422883	0.510587	0.780749	0.0734641	497
Phenylacetylglutamine	677	24816252	48	-0.00619147	0.0094301	0.511461	0.672132	0.689431	7812
NKeff:%314-R7-	247	25772697	40	-0.0280703	0.0427574	0.511502	0.852816	0.126688	497
X-12040	568	24816252	50	0.0175797	0.0268026	0.511892	0.638285	0.749385	559
15-methylpalmitate (isobar with 2-methylpalmitate)	754	24816252	46	0.00341847	0.00522255	0.512751	0.993276	0.29932	7371
Leucine	897	27005778	62	0.0100012	0.0153531	0.514782	0.821871	0.188401	24728
CD8mem:%"TFH" (1)	230	25772697	41	-0.027414	0.0421476	0.515416	0.667805	0.953842	497
2hr glucose	756	20081857	44	0.0254498	0.0391365	0.515509	0.296652	0.639248	15234
3-phenylpropionate (hydrocinnamate)	385	24816252	49	-0.00555327	0.00854429	0.515731	0.961061	0.265384	6182
X-11374	503	24816252	47	0.00795983	0.0122684	0.516464	0.936336	0.947465	2609
Acetate	839	27005778	62	-0.0101095	0.0155898	0.516681	0.652315	0.39875	24748
Cholesterol esters in medium HDL	899	27005778	62	-0.0112192	0.0173076	0.516842	0.563052	0.618349	19273
Phospholipids in IDL	871	27005778	64	0.010505	0.0162167	0.517123	0.693237	0.0999713	21559
X-06351	416	24816252	50	-0.00457357	0.00708684	0.518693	0.931788	0.604525	4791
Hip circumference	101	23754948	49	0.00944152	0.0146764	0.520022	0.975589	0.61842	73137
IgE+B:%27+20-38+	260	25772697	39	-0.0273736	0.0427605	0.522068	0.715801	0.756067	497
Phospholipids in medium HDL	903	27005778	62	-0.0104854	0.0164281	0.523304	0.709922	0.700179	21558
Parkinson's disease	818	21829596	21	-0.00921648	0.0144431	0.523394	1	0.974482	816/856
X-12100--hydroxytryptophan	584	24816252	43	0.00269572	0.00422811	0.523753	0.64796	0.322281	7499
X-11438	512	24816252	48	0.00458131	0.00719952	0.524558	0.760555	0.676275	7084
Homocitrulline	431	24816252	49	0.00483033	0.00760204	0.525168	0.794438	0.278364	4135
X-12524	630	24816252	50	-0.00188734	0.00297276	0.525507	0.993409	0.276698	7809
CD8:%Naive	168	25772697	39	0.0290802	0.0458317	0.525755	0.278014	0.668704	497
Infant head circumference	28	22504419	44	-0.0177988	0.0280689	0.526008	0.788049	0.034392	10768
Crohn's disease	14	26192919	7	0.512105	0.808426	0.526433	0.193602	0.690611	151/342
CD8mem:%CD31+	164	25772697	39	-0.0282776	0.0446689	0.526702	0.622575	0.915791	497
1-stearoylglycerol (1-monostearin)	425	24816252	48	0.00333673	0.00529191	0.528344	0.912265	0.580805	6965
CD27 on IgA+B	144	25772697	41	0.0264876	0.0422034	0.530254	0.843033	0.264807	497
Myristate (14:0)	334	24816252	48	-0.00301394	0.00481084	0.530994	0.859238	0.135445	7811
3-methyl-2-oxobutyrate	421	24816252	47	0.00258087	0.00414263	0.533283	0.935566	0.526668	7648
X-12217	592	24816252	46	0.0059319	0.00955893	0.534889	0.184661	0.799559	6469
Ratio of bisallylic groups to double bonds	844	27005778	57	-0.0132571	0.0214243	0.536055	0.928823	0.953645	13524
CD4nv:%R6+R4-	217	25772697	41	0.0258645	0.0420168	0.538176	0.754736	0.574613	497
X-12855	670	24816252	50	-0.00481703	0.00785456	0.539692	0.815014	0.697327	5120
Apolipoprotein A-I	842	27005778	60	-0.0110146	0.0179717	0.539951	0.86588	0.781259	20687
Total lipids in IDL	869	27005778	62	0.010472	0.0172028	0.542699	0.776323	0.589629	19273
Height	96	23754948	46	0.00758038	0.012469	0.543229	0.943494	0.917293	60586
Bradykinin, des-arg(9)	656	24816252	46	0.0120272	0.019821	0.543989	0.724972	0.758532	4570
X-14541	726	24816252	49	0.00801377	0.0132162	0.544277	0.906293	0.875148	1941
X-11412	506	24816252	47	-0.00241898	0.00398999	0.544341	0.888292	0.986184	6935
Inflammatory bowel disease	293	26192919	7	-0.117688	0.194363	0.544841	0.692443	0.548211	2824/3719
X-11852	554	24816252	46	-0.0123253	0.0203842	0.545411	0.970847	0.459163	2974
Octadecanedioate	735	24816252	49	-0.00419323	0.00697398	0.547662	0.926198	0.782175	7300
Sitting height ratio	1071	25865494	58	-0.0127822	0.0213503	0.549382	0.755318	0.292357	12965
Heart rate	1056	23583979	43	-0.0629269	0.105667	0.551496	0.564268	0.253811	92355
Margarate (17:0)	321	24816252	48	-0.00349176	0.00586491	0.551599	0.999864	0.587575	7796
Serum total cholesterol	933	27005778	62	0.00988845	0.0168481	0.55726	0.971459	0.64248	21491
2-tetradecenoyl carnitine	702	24816252	48	0.00507064	0.00871626	0.560739	0.825431	0.559908	6998
Inflammatory bowel disease	295	26192919	7	0.177428	0.305039	0.560797	0.926152	0.616228	1423/990
18:2, linoleic acid (LA)	893	27005778	60	-0.0122385	0.0210429	0.560838	0.920641	0.667449	13527
X-11795	544	24816252	50	0.00365688	0.00629559	0.561332	0.648708	0.139511	7763
Waist circumference	66	25673412	45	0.0045804	0.00793	0.563532	0.583472	0.590835	245746
Difference in height between adolescence and adulthood	1038	23449627	42	-0.0241364	0.0418065	0.563712	0.747776	0.967137	4946
Eczema	996	26482879	60	0.0166038	0.0288712	0.565224	0.556111	0.770439	10788/30047
Docosapentaenoate (n3 DPA; 22:5n3)	483	24816252	48	0.00391693	0.00681361	0.56538	0.98028	0.558107	7821
CD4nv:%TFH (2)	220	25772697	40	-0.024874	0.0432715	0.565403	0.657097	0.612514	497
Ursodeoxycholate	346	24816252	51	-0.00698363	0.0121781	0.566336	0.96727	0.994678	5477
Waist circumference	67	25673412	45	0.0045709	0.00798074	0.56682	0.608632	0.625411	231353
X-12726	645	24816252	48	0.00322966	0.00566371	0.568516	0.810815	0.363566	5495
Threonine	324	24816252	50	0.00248943	0.00437321	0.569189	0.965694	0.175921	6020
X-12717	643	24816252	50	-0.0120637	0.0212049	0.569416	0.988544	0.843988	1632
4-androsten-3beta,17beta-diol disulfate 2	748	24816252	50	-0.00463957	0.00818246	0.570704	0.920694	0.242672	7776
Urate	786	25811787	46	0.00197012	0.00350638	0.574206	0.896164	0.810677	42741
1,6-anhydroglucose	422	24816252	47	0.00782542	0.013928	0.57422	0.539702	0.896691	3663
Dimethylarginine (SDMA + ADMA)	739	24816252	47	-0.00180448	0.00322719	0.576061	0.740369	0.209993	7347
Sum eosinophil basophil counts	1272	27863252	56	0.0035055	0.00628162	0.576806	0.993912	0.913086	171771
Urate	788	25811787	45	0.00241635	0.00434775	0.578369	0.916521	0.350137	42741
Sitting height ratio	1072	25865494	63	-0.0139477	0.0252029	0.579979	0.701566	0.554463	8625
Alcohol consumption	1283	28937693	53	-0.00256649	0.00464818	0.580845	0.174851	0.381651	112117
Eosinophil counts	1254	27863252	57	0.00344235	0.00623565	0.580918	0.928189	0.622505	172275
Neuroticism	1007	27089181	53	0.00346734	0.00628766	0.581324	0.790493	0.0792017	170911
CD32 on 11c+123+DC	162	25772697	41	0.0232572	0.0421938	0.581497	0.988212	0.344292	497
N-acetylthreonine	617	24816252	46	0.00264571	0.00480648	0.582013	0.84069	0.842536	6909
X-02973	370	24816252	47	-0.00165159	0.00300423	0.582487	0.983001	0.781558	7759
Pantothenate	338	24816252	50	-0.00276286	0.00504595	0.584007	0.78581	0.980607	7604
1-arachidonoylglycerophosphoinositol	634	24816252	51	0.00272918	0.00499192	0.584572	0.673042	0.7582	7797
Deoxycholate	320	24816252	49	-0.00696407	0.0127622	0.585286	0.658505	0.951598	5194
Bipolar disorder	800	21926972	4	-0.133474	0.245719	0.586995	0.0916999	0.163779	7481/9250
X-01911	507	24816252	48	0.00666803	0.0122964	0.58763	0.968192	0.24404	6360
Mannitol	376	24816252	46	0.00979604	0.0181294	0.588962	0.951526	0.269254	5917
4-methyl-2-oxopentanoate	429	24816252	47	-0.00231347	0.00428823	0.589546	0.885834	0.789518	7776
X-12428	606	24816252	49	-0.00815945	0.0151497	0.590172	0.863168	0.455452	1439
Sphingomyelins	935	27005778	64	-0.010876	0.0202549	0.591297	0.939256	0.22355	13476
X-12833	664	24816252	48	0.023424	0.0437386	0.592273	0.976765	0.346313	243
N2,N2-dimethylguanosine	679	24816252	47	0.00209265	0.00391472	0.592954	0.96867	0.947142	5228
Internalizing problems	1029	24839885	43	0.0237033	0.0444034	0.593468	0.788017	0.373766	4596
X-12216	591	24816252	50	-0.00462591	0.00867102	0.593694	0.992032	0.549072	5369
X-06307	414	24816252	48	0.00355656	0.00667873	0.594366	0.984426	0.422026	6774
22:6, docosahexaenoic acid	852	27005778	62	-0.0109167	0.0205006	0.594375	0.552207	0.819535	13499
Pro-hydroxy-pro	678	24816252	48	0.00287605	0.00541777	0.595519	0.960661	0.510445	7787
Urate	792	25811787	45	0.0158771	0.0299591	0.596142	0.871041	0.918051	17078
X-14658	731	24816252	50	0.00664947	0.0125479	0.596162	0.859934	0.282603	3533
N1-methyladenosine	382	24816252	47	-0.00130392	0.00246115	0.596249	0.874295	0.37842	7813
Undecanoate (11:0)	367	24816252	49	0.00157771	0.00298013	0.59652	0.873912	0.36618	7500
X-13859	713	24816252	50	-0.0022208	0.00421537	0.598309	0.920127	0.0739505	7002
Lymph:%DP T	134	25772697	42	0.0219651	0.0417598	0.598897	0.910992	0.625525	497
Gamma-glutamylisoleucine	659	24816252	46	0.00295491	0.00562678	0.599478	0.895251	0.890496	5522
Concentration of IDL particles	870	27005778	61	0.0091073	0.0174666	0.60208	0.813051	0.172376	19273
Crohn's disease	13	26192919	7	0.305894	0.587581	0.602646	0.412371	0.35062	184/990
X-12844	665	24816252	48	0.00313913	0.0060335	0.602866	0.92207	0.162641	7768
Coronary heart disease	8	21378990	40	0.0153966	0.0296667	0.603771	0.545139	0.320824	22233/64762
Inspection time	1065	21130836	48	0.027211	0.0524829	0.604129	0.800265	0.826287	2645
Butyrylcarnitine	476	24816252	49	0.00389844	0.00753837	0.605054	0.76897	0.375541	7796
Gamma-glutamylleucine	401	24816252	49	0.00191349	0.00370968	0.605987	0.971886	0.639798	7802
Urea	939	27005778	63	0.00885938	0.0172306	0.607136	0.904087	0.147452	18814
X-12556	633	24816252	50	0.00252304	0.00491538	0.607746	0.970882	0.0735559	7483
Pancreatic cancer	822	19648918	36	0.0536647	0.105189	0.609931	0.862746	0.460096	1896/1939
Phosphatidylcholine and other cholines	918	27005778	60	-0.01067	0.0209564	0.610644	0.97153	0.719056	13542
Biliverdin	357	24816252	46	-0.00397523	0.00782247	0.611326	0.983914	0.660828	6686
2-hydroxyglutarate	749	24816252	49	0.00320016	0.00629869	0.611406	0.839925	0.91093	6287
Waist-to-hip ratio	111	23754948	51	0.00662294	0.0130488	0.611768	0.997288	0.611721	73137
X-12038	566	24816252	44	-0.00202263	0.00400142	0.613223	0.848532	0.574364	7758
X-14977--vanillin	741	24816252	49	0.00450983	0.00892464	0.613331	0.998362	0.111743	1789
N-Butyl Oleate	738	24816252	50	0.00298637	0.00595557	0.616061	0.854689	0.134027	4542
Hippocampus volume	1045	25607358	58	-3.91143	7.83228	0.617499	0.743445	0.763286	30717
10-undecenoate (11:1n1)	482	24816252	49	-0.0028268	0.00566095	0.617533	0.906825	0.964216	7806
Glycochenodeoxycholate	470	24816252	49	-0.00695068	0.0139231	0.617626	0.933339	0.593393	7087
X-12680	639	24816252	49	0.00400466	0.00806321	0.61943	0.661688	0.0709747	2311
Urate	797	25811787	49	-0.0164086	0.0330379	0.61943	0.926935	0.524696	4690
Ulcerative colitis	969	26192919	5	-0.15137	0.305301	0.620032	0.6061	0.317598	1134/3719
X-10346	600	24816252	47	0.00862016	0.0174308	0.620929	0.411169	0.453069	4207
Low grade serous ovarian cancer	1122	28346442	56	-0.0409572	0.0829064	0.621294	0.815737	0.330898	1012/40941
Scyllo-inositol	472	24816252	48	-0.00391096	0.00794449	0.622517	0.714278	0.862847	6500
X-12627	635	24816252	47	-0.00398539	0.00810125	0.622757	0.955351	0.661311	7419
3-(4-hydroxyphenyl)lactate	462	24816252	49	-0.00252181	0.00512999	0.623014	0.996372	0.433037	7795
White blood cell count (basophil)	1266	27863252	62	-0.00280993	0.00575208	0.625191	0.574941	0.912833	171846
Systemic lupus erythematosus	815	18204098	34	0.055829	0.114396	0.625528	0.194247	0.583372	1311/1783
X-12851	669	24816252	49	-0.00879999	0.0180406	0.625699	0.919722	0.305667	4808
Anorexia nervosa	45	24514567	37	-0.0300019	0.0617233	0.626917	0.878794	0.743979	2907/14860
X-12253	597	24816252	49	-0.00549898	0.0113201	0.627128	0.919568	0.561713	6004
Glycerol	374	24816252	49	0.00228447	0.00473333	0.629355	0.754655	0.274655	7800
NKT:%TM	258	25772697	40	-0.0214067	0.0443693	0.629474	0.734027	0.288548	497
Major depressive disorder	805	22472876	43	-0.0222098	0.0461443	0.630295	0.1867	0.485522	9240/9519
Tryptophan	304	24816252	48	-0.0010341	0.00215434	0.631222	0.802032	0.524139	7804
Alcohol dependence	817	NA	42	0.0796868	0.166632	0.632493	0.97694	0.409298	NA
Corrected insulin response	761	24699409	46	0.018789	0.0393792	0.63327	0.995365	0.352811	5318
CD8:%Act(25+)	183	25772697	39	0.0207638	0.0436692	0.634445	0.75975	0.22813	497
X-12786	660	24816252	48	0.00399149	0.00839852	0.634601	0.862504	0.975735	6566
Mean cell haemoglobin concentration	272	23222517	44	-0.00333213	0.00703767	0.635877	0.910312	0.797266	67852
Monocyte count	1273	27863252	49	-0.00316989	0.00672185	0.637227	0.884233	0.880084	170721
Celiac disease	1058	22057235	6	-0.0503975	0.106965	0.637528	0.287219	0.515558	12041/12228
NKeff:%Kir (1)	240	25772697	41	-0.0198908	0.0423736	0.638773	0.615236	0.796227	497
Waist-to-hip ratio	83	25673412	46	0.00560387	0.012007	0.640701	0.44927	0.157751	93478
Plateletcrit	1255	27863252	44	-0.00340931	0.00732092	0.641435	0.522304	0.434952	164339
Basophil percentage of granulocytes	1282	27863252	58	0.00279859	0.00603307	0.642737	0.804807	0.82808	170223
CD4mem:%Th17	201	25772697	38	-0.0199631	0.0430461	0.642819	0.963847	0.764013	497
Amyotrophic lateral sclerosis	1086	27455348	61	0.0139347	0.0302507	0.645056	0.380424	0.327584	12577/23475
X-11478	521	24816252	48	-0.00425126	0.00922965	0.645079	0.938134	0.488433	6593
B Mem:%IgA	130	25772697	38	0.0200445	0.0435469	0.645302	0.738249	0.536211	497
Ulcerative colitis	973	21297633	42	-0.0212448	0.0463965	0.647026	0.151392	0.484381	6687/19718
Serum creatinine (eGFRcrea)	1099	26831199	46	0.00317682	0.0069431	0.647275	0.854664	0.5985	16474
Monocyte percentage of white cells	1257	27863252	56	0.00286128	0.00626586	0.647925	0.474301	0.511868	170494
CD123 on mDC	141	25772697	41	0.0193606	0.0424352	0.648219	0.830308	0.785918	497
Bilirubin (Z,Z)	450	24816252	47	-0.00556962	0.01223	0.648817	0.980251	0.529698	6812
Ascorbate (Vitamin C)	348	24816252	48	-0.00925013	0.0203554	0.649519	0.944313	0.600921	2085
Ulcerative colitis	972	26192919	7	-0.267318	0.591463	0.651298	0.231276	0.4026	397/342
Stearidonate (18:4n3)	624	24816252	50	0.00329165	0.00732539	0.653181	0.627249	0.146095	7775
X-06126	487	24816252	49	0.00473662	0.0105683	0.654014	0.793619	0.167429	7785
X-12441--12-hydroxyeicosatetraenoate (12-HETE)	609	24816252	51	0.00906841	0.0202635	0.654497	0.517186	0.565816	2761
Oleate (18:1n9)	332	24816252	49	-0.0020055	0.00449106	0.655197	0.897314	0.27467	7768
Description of average fatty acid chain length, not actual carbon number	854	27005778	65	-0.0089246	0.0200733	0.656609	0.471081	0.684415	13476
Waist-to-hip ratio	79	25673412	46	0.00353067	0.00794922	0.656932	0.817141	0.509763	210082
1-stearoylglycerophosphoinositol	410	24816252	50	-0.00288707	0.00653271	0.658533	0.932016	0.73914	7694
Total lipids in medium HDL	901	27005778	62	-0.00757315	0.0171937	0.659604	0.603153	0.960871	19273
X-11905	560	24816252	49	-0.00395978	0.00905667	0.66195	0.721011	0.521228	4761
Cardioembolic stroke	1109	26935894	45	-0.0270866	0.0620166	0.662283	0.540272	0.0375621	1859/19326
Cysteine	455	24816252	48	0.00205514	0.00473849	0.664498	0.585595	0.159298	7692
Glycodeoxycholate	405	24816252	47	-0.0112992	0.0260596	0.664586	0.954983	0.968134	1477
Hirschsprung's disease	983	20361209	56	-0.101169	0.234426	0.666061	0.962866	0.860526	173/615
CD8:%39+	185	25772697	42	0.0180916	0.0421855	0.668027	0.763877	0.346681	497
CD8:%TM (2)	255	25772697	39	-0.0194428	0.0453752	0.668295	0.282796	0.725034	497
X-11793--oxidized bilirubin	543	24816252	47	0.00344023	0.00803833	0.668667	0.85695	0.395832	7611
X-11381	504	24816252	47	0.00186462	0.00438349	0.670565	0.872446	0.924678	7753
Hip osteoarthritis	1169	22763110	37	-0.0261028	0.0614055	0.670772	0.413269	0.759031	3266/11009
DSGEGDFXAEGGGVR	458	24816252	48	-0.00534612	0.0125949	0.671226	0.835465	0.396575	5371
Height	97	23754948	46	0.00508942	0.0119976	0.671418	0.812092	0.974254	73137
Isovalerate	672	24816252	49	-0.00248099	0.00586402	0.672232	0.860734	0.238637	7080
Copper	1073	23720494	43	-0.022548	0.053562	0.673776	0.858323	0.844016	2603
Glycylvaline	400	24816252	48	-0.00618194	0.0147242	0.674596	0.803679	0.365845	2108
Height	1032	23449627	44	0.014729	0.0351562	0.675246	0.458087	0.419326	6974
X-12798	661	24816252	48	-0.00273347	0.00652499	0.675273	0.82798	0.171786	7552
Insulin sensitivity index	767	24699409	48	-0.018902	0.0455477	0.678147	0.227803	0.506751	4769
Obsessive Compulsive Disorder	1189	-	60	-0.0236775	0.0570906	0.678336	0.756809	0.425436	26888/7037
Waist circumference	104	23754948	49	-0.00388021	0.0093626	0.678554	0.494278	0.217422	60586
Low malignant potential mucinous ovarian cancer	1232	28346442	60	-0.0310331	0.0750502	0.679242	0.721207	0.0513791	1149/40941
Neuroblastoma	816	23222812	34	-0.0401398	0.097139	0.679445	0.715472	0.953432	1627/3254
Indoleacetate	446	24816252	48	-0.0025103	0.00609061	0.680223	0.961057	0.739112	7618
Ischaemic stroke	814	17434096	33	0.313089	0.760112	0.680414	0.990641	0.918458	249/268
CD4mem:%cFTH (1)	211	25772697	41	0.0170042	0.0414125	0.681362	0.676325	0.468845	497
X-13431--nonanoylcarnitine	684	24816252	44	-0.00390787	0.00956144	0.682751	0.402201	0.252577	6591
X-09026	436	24816252	46	-0.00198773	0.00486874	0.68308	0.666652	0.566659	7627
X-11423--O-sulfo-L-tyrosine	509	24816252	46	0.00142176	0.0035007	0.684642	0.71483	0.419316	7765
CD337 on NK early	154	25772697	40	-0.0177985	0.043896	0.685132	0.970423	0.414164	497
Body mass index	1089	26961502	63	0.00431943	0.0106542	0.685169	0.961717	0.109098	120286
ADSGEGDFXAEGGGVR	539	24816252	49	-0.0035948	0.00887192	0.685339	0.98316	0.453519	5588
Urate	794	25811787	45	0.0175447	0.0433136	0.685433	0.513434	0.6001	7189
Stearoylcarnitine	653	24816252	47	0.00257059	0.00637005	0.686549	0.915602	0.493884	7183
Propionylcarnitine	479	24816252	51	-0.00168004	0.00417952	0.687707	0.992506	0.558314	7813
Creatine	451	24816252	49	0.00276599	0.00689062	0.688115	0.975403	0.773334	7822
Valine	940	27005778	63	0.00607087	0.0152393	0.690357	0.893195	0.238703	24900
Corrected insulin response	762	24699409	46	0.0165928	0.0416869	0.690604	0.995183	0.282271	4789
X-12116	585	24816252	48	-0.00463475	0.0117279	0.692704	0.940628	0.475959	3039
Gamma-glutamyltyrosine	360	24816252	46	0.00146081	0.00370434	0.693322	0.461739	0.0835556	7468
Glycerate	342	24816252	48	-0.00175526	0.00446132	0.693994	0.809624	0.854825	7778
Caudate volume	1044	25607358	55	3.32132	8.46017	0.694628	0.720506	0.273614	30717
N-(2-furoyl)glycine	457	24816252	48	0.010873	0.0277679	0.695378	0.988243	0.546236	604
X-12696	640	24816252	48	-0.00194825	0.00497561	0.695383	0.993106	0.672976	7409
X-13215	675	24816252	48	0.00161282	0.00413557	0.696546	0.98009	0.816176	6305
Mono:%11c-16-274+	269	25772697	41	0.0162166	0.0418522	0.698407	0.59519	0.986007	497
Type 2 diabetes	1090	26961502	63	-0.0232386	0.0601413	0.6992	0.898095	0.185245	4040/116246
NKearly:%335+314-	250	25772697	40	-0.0164274	0.0426764	0.70029	0.767814	0.326203	497
Eicosapentaenoate (EPA; 20:5n3)	402	24816252	48	0.00261805	0.00682278	0.701185	0.882782	0.726978	7816
Neo-openness to experience	117	21173776	41	0.0556257	0.145127	0.701505	0.85984	0.783734	17375
Uridine	316	24816252	47	0.00117517	0.00306619	0.701521	0.949909	0.994533	7800
Average number of double bonds in a fatty acid chain	851	27005778	59	-0.00756432	0.0197986	0.702415	0.793783	0.91332	15728
Threitol	714	24816252	47	-0.00270737	0.00708972	0.702555	0.948584	0.216137	7381
CD8mem:%"Th1"	228	25772697	40	0.0166953	0.0439798	0.704233	0.606289	0.725535	497
Bilirubin (E,E)	491	24816252	48	0.00428022	0.0112853	0.704486	0.961344	0.454779	7748
Crohn's disease	12	26192919	7	0.0311773	0.082361	0.705026	0.0950569	0.376335	17897/33977
X-14626	729	24816252	48	-0.00222096	0.00588743	0.705997	0.947028	0.565212	6904
X-12007	561	24816252	47	0.00632672	0.0169314	0.708652	0.987757	0.382559	1362
CD8:%Senescent	163	25772697	36	0.016886	0.0455834	0.711053	0.938853	0.176544	497
White blood cell count	1258	27863252	54	0.00240197	0.00654037	0.71343	0.533182	0.569241	172435
X-11521	527	24816252	47	-0.00280313	0.0076347	0.713503	0.823629	0.619963	7193
Cyclo(leu-pro)	744	24816252	50	0.00409503	0.0111825	0.714216	0.480821	0.408825	4833
4-acetamidobutanoate	339	24816252	46	-0.00134195	0.00366505	0.714255	0.997791	0.342277	6930
5-dodecenoate (12:1n7)	623	24816252	49	0.0028155	0.00772466	0.715498	0.915317	0.134918	7770
4-hydroxyhippurate	703	24816252	49	-0.00537465	0.0147839	0.716196	0.624494	0.712064	4368
Stachydrine	651	24816252	50	-0.00885743	0.0244039	0.716641	0.979921	0.622563	6745
C-reactive protein	1015	21196492	45	0.0107498	0.0297785	0.718106	0.864563	0.902264	10112
Ischemic stroke	1108	26935894	47	0.0112568	0.0313585	0.719616	0.834224	0.411605	10307/19326
Percent emphysema	1022	24383474	47	0.011856	0.033155	0.720649	0.861666	0.488006	2431
X-13548	693	24816252	48	-0.00124532	0.00348935	0.721174	0.806933	0.747247	6022
Extreme waist-to-hip ratio	87	23563607	45	0.00116598	0.00329029	0.723062	0.843056	0.691345	4774/5481
Alzheimer's disease	297	24162737	53	0.00990671	0.0280476	0.723931	0.786681	0.419518	17008/37154
2-aminobutyrate	471	24816252	49	-0.0013402	0.00382334	0.725941	0.859436	0.751227	7814
Indolelactate	399	24816252	48	-0.00182694	0.00523351	0.727025	0.732327	0.773109	7378
Mean platelet volume	1006	22139419	46	-0.000820955	0.0023588	0.727811	0.267127	0.533623	66867
CD4mem:%Th22	203	25772697	40	0.0148146	0.0426482	0.728314	0.803836	0.820059	497
2hr glucose	776	22885924	18	0.0119533	0.0346607	0.730194	0.429597	0.0341262	42854
CD8:%TM-like	165	25772697	39	-0.014882	0.0435672	0.732662	0.878565	0.354629	497
X-12465	614	24816252	49	0.00301366	0.00886194	0.733805	0.636754	0.655155	5883
NKeff:%Act(335+)	238	25772697	41	0.0139209	0.0410835	0.734727	0.74911	0.632218	497
X-04494	390	24816252	48	-0.00222411	0.00662309	0.737013	0.0939208	0.31981	5007
EarlyB:%27+	264	25772697	41	0.0142815	0.0427044	0.738056	0.949384	0.457346	497
CD4:%RTE	178	25772697	36	0.014838	0.0444233	0.73837	0.992791	0.216241	497
Oligoclonal band status	1016	25616667	22	-0.0747294	0.225631	0.740492	0.998627	0.862732	363/2663
X-12094	582	24816252	50	0.00223253	0.00676315	0.741322	0.83269	0.965209	7467
CD4nv:%Th1	218	25772697	40	0.0142331	0.0432133	0.741877	0.853612	0.204429	497
Glycerol	861	27005778	60	-0.0058115	0.0176721	0.742267	0.922697	0.29987	20235
Lumbar spine bone mineral density	982	26367794	59	0.00483702	0.0147336	0.742687	0.680442	0.853025	28498
X-12212	590	24816252	49	0.00408236	0.0124909	0.743799	0.975886	0.614592	4566
CD4nv:%TFH (1)	219	25772697	38	-0.0142912	0.0438898	0.744716	0.996581	0.274019	497
X-03094	373	24816252	51	-0.00135174	0.00415392	0.744869	0.843694	0.342011	7804
Isovalerylcarnitine	652	24816252	48	0.00193528	0.0059591	0.745362	0.960365	0.92885	7789
X-12013	562	24816252	46	0.00583969	0.0180337	0.746073	0.961972	0.62796	1948
Chiro-inositol	745	24816252	51	0.00798651	0.0247051	0.746488	0.850933	0.149583	2729
X-13496	691	24816252	49	0.00108209	0.00336614	0.74786	0.91322	0.812375	7656
X-12039	567	24816252	43	0.00468779	0.0146839	0.749539	0.952722	0.764324	5461
10-nonadecenoate (19:1n9)	626	24816252	49	-0.00219618	0.00688307	0.749673	0.827307	0.116892	7789
CD8mem:%"Th2"	223	25772697	40	0.0138187	0.0433884	0.750115	0.958898	0.481281	497
X-12407	605	24816252	48	-0.00478201	0.0150919	0.75135	0.955483	0.806131	2814
CD4Nv:%TFH (3)	235	25772697	42	0.0130869	0.0418727	0.754629	0.795418	0.682612	497
2-hydroxyisobutyrate	427	24816252	46	0.00161644	0.00520203	0.756004	0.566777	0.765225	6539
Percent emphysema	1021	24383474	41	0.0214891	0.0692073	0.756178	0.914984	0.889615	702
CD4:%CD244+ Naive	177	25772697	38	-0.0135672	0.0438202	0.756857	0.995307	0.348766	497
Phenylalanine	308	24816252	50	0.000686652	0.00222747	0.75788	0.79919	0.85538	7803
Insulin at 30 minutes	765	24699409	45	0.013142	0.0428466	0.759055	0.907198	0.104479	4409
T:%NKT	124	25772697	42	-0.0127529	0.0416093	0.75923	0.776742	0.3086	497
X-11845	550	24816252	50	-0.00608316	0.0198749	0.759549	0.517631	0.690642	2741
CD8:%TEM	180	25772697	38	-0.013356	0.0436517	0.759629	0.743759	0.822266	497
Percent emphysema	1005	24383474	49	0.00598263	0.0195678	0.759804	0.859739	0.141748	7667
CD4:%RTE	182	25772697	39	-0.0130332	0.0429968	0.761799	0.869757	0.727398	497
CD27 on CD4 T	155	25772697	41	0.0125048	0.0418015	0.764827	0.961654	0.265833	497
Sum neutrophil eosinophil counts	1261	27863252	57	-0.0018841	0.00630044	0.764908	0.656925	0.474325	170384
Hip circumference	58	25673412	45	0.00361798	0.0121235	0.765377	0.558467	0.690741	99562
NKeff:%Kir+ (3)	244	25772697	42	-0.0125792	0.042153	0.765385	0.613139	0.38507	497
X-09108	437	24816252	47	-0.00140829	0.00473233	0.766018	0.919416	0.154689	6910
Palmitate (16:0)	329	24816252	49	-0.00107258	0.00363552	0.767973	0.954446	0.271397	7800
X-12442--5,8-tetradecadienoate	610	24816252	49	0.00231746	0.00786191	0.768169	0.948587	0.27609	7780
N-acetylalanine	344	24816252	46	0.000876064	0.00298972	0.769503	0.620813	0.686096	7720
Albumin	841	27005778	61	-0.00515112	0.0176171	0.769986	0.97489	0.200972	18960
Omega-3 fatty acids	855	27005778	60	0.00631443	0.0217659	0.771735	0.317323	0.0137211	13544
Other polyunsaturated fatty acids than 18:2	917	27005778	60	-0.00613719	0.0214051	0.774329	0.354446	0.2916	13549
Lymph:%CD8	125	25772697	37	-0.012703	0.0445429	0.775501	0.919637	0.591706	497
Squamous cell lung cancer	967	24880342	57	0.0134645	0.0475175	0.776901	0.773832	0.259275	3275/15038
Height	1033	23449627	47	0.00956375	0.0338143	0.777306	0.555986	0.819158	6986
X-13619	696	24816252	49	0.000864093	0.00305568	0.777344	0.930994	0.443311	7791
Palmitoleate (16:1n7)	576	24816252	49	-0.0019364	0.00691166	0.779351	0.789233	0.0279961	7776
CD4nv:%Th0	214	25772697	39	-0.0119671	0.0431983	0.78176	0.927983	0.154961	497
Neo-agreeableness	113	21173776	44	-0.0334633	0.122104	0.784042	0.935206	0.895307	17375
X-12847	666	24816252	48	0.00334254	0.0123594	0.786817	0.81755	0.551031	4036
T:%Vg9+Vd2-low	127	25772697	41	0.0107566	0.0399105	0.787531	0.908227	0.0783411	497
X-05907	408	24816252	47	-0.00125277	0.00464931	0.787581	0.841847	0.567522	7734
Waist circumference	70	25673412	45	0.003168	0.0117999	0.788332	0.759936	0.323074	109678
Lung adenocarcinoma	965	24880342	59	-0.0124911	0.0467689	0.789407	0.825721	0.851236	3442/14894
Urate	793	25811787	46	0.0111984	0.0419704	0.78961	0.778456	0.356071	10058
Inflammatory bowel disease	296	26192919	6	0.16621	0.627962	0.791255	0.181079	0.122587	548/342
Hypoxanthine	361	24816252	46	-0.00137383	0.00520681	0.791894	0.738456	0.523979	7287
X-12450	612	24816252	50	-0.00158473	0.00602378	0.792489	0.949745	0.111921	6432
Levulinate (4-oxovalerate)	433	24816252	49	0.00101564	0.00386087	0.792504	0.665539	0.0851402	6982
X-14625	728	24816252	49	0.00102897	0.00394731	0.794343	0.994097	0.361315	7511
Intracranial volume	1041	25607358	41	-1012.26	3893.05	0.794851	0.998916	0.726593	30717
Neutrophil percentage of granulocytes	1271	27863252	59	-0.0015907	0.00615004	0.795906	0.831701	0.615857	170672
CD4mem:%Th1 (3)	206	25772697	40	-0.0107466	0.0416014	0.796158	0.750831	0.758564	497
Pyruvate	920	27005778	60	-0.0040754	0.0158228	0.796742	0.707786	0.676951	24756
N-acetylglycine	449	24816252	46	-0.0023598	0.00922999	0.798208	0.885236	0.630346	7135
X-12188	587	24816252	48	-0.00517683	0.0204583	0.800235	0.898678	0.930071	832
Arabinose	312	24816252	47	-0.00175758	0.00697791	0.801136	0.920252	0.216075	5889
Linoleate (18:2n6)	317	24816252	46	-0.0011749	0.00468692	0.802064	0.937841	0.588815	7780
Tetradecanedioate	709	24816252	48	-0.00232228	0.00939028	0.804671	0.542051	0.144707	6046
2-hydroxystearate	397	24816252	50	-0.000928981	0.003774	0.805564	0.997538	0.928347	7763
Stearate (18:0)	331	24816252	49	0.000833595	0.00340939	0.806844	0.984733	0.252532	7803
X-14374	723	24816252	49	0.00147917	0.00606787	0.807408	0.863022	0.241079	7627
Leucine	306	24816252	47	0.0005154	0.00211562	0.807527	0.830044	0.260952	7799
Granulocyte count	1262	27863252	57	-0.0015368	0.00631076	0.807603	0.697873	0.532268	169822
3-hydroxybutyrate	846	27005778	64	-0.00378809	0.0157318	0.809716	0.806861	0.557901	24154
Choline	380	24816252	49	-0.000619468	0.00258189	0.810386	0.953485	0.640998	7750
Insulin at 30 minutes	766	24699409	46	0.0100882	0.0421362	0.81078	0.747484	0.104576	4483
NKeff:%314-158a+	241	25772697	37	-0.0104205	0.0442412	0.813791	0.882628	0.760492	497
1-linoleoylglycerol (1-monolinolein)	445	24816252	49	0.00283823	0.012128	0.814967	0.969	0.676692	2797
Phospholipids in very small VLDL	955	27005778	58	0.00417688	0.0178829	0.81532	0.935732	0.526193	19273
Dodecanedioate	473	24816252	50	-0.00163258	0.00701284	0.815918	0.941486	0.95218	6478
Sitting height ratio	1070	25865494	57	-0.00384964	0.0165879	0.816479	0.6493	0.372836	21590
Urate	789	25811787	46	0.00541733	0.0234349	0.817186	0.933633	0.828491	14504
Hip circumference	59	25673412	45	0.0028094	0.0121904	0.817734	0.607438	0.721474	93963
Simple reaction time	1066	21130836	46	-0.012141	0.0532895	0.819777	0.78984	0.766295	2378
1-arachidonoylglycerophosphoethanolamine	682	24816252	49	0.00110852	0.00496189	0.82322	0.60809	0.143865	7798
X-12093	581	24816252	49	0.00268936	0.0121089	0.824237	0.953814	0.394727	2854
NKT:%4-8-	122	25772697	36	0.0101521	0.0457344	0.824329	0.709628	0.48801	497
X-04498	392	24816252	49	-0.00114957	0.0051812	0.824413	0.682154	0.442862	7160
Incremental insulin at 30 minutes	764	24699409	46	-0.00918818	0.0421436	0.827413	0.707847	0.240333	4447
Sitting height ratio	1069	25865494	58	-0.00957083	0.044041	0.827962	0.385122	0.965702	3545
X-03003	371	24816252	48	-0.00101406	0.00468408	0.828605	0.981793	0.826792	7689
CD4:%Treg(39+73-)	189	25772697	40	0.0091805	0.0425406	0.829139	0.911656	0.633571	497
Fasting glucose	772	22581228	47	-0.000292185	0.00135637	0.829442	0.895335	0.887234	58074
Mean cell volume	273	23222517	44	0.0115004	0.0534691	0.829701	0.777349	0.0408089	69335
Waist circumference	71	25673412	45	0.00249412	0.0117366	0.83171	0.715718	0.37743	104079
X-11792	542	24816252	49	0.00375845	0.0177546	0.83235	0.88915	0.866946	2442
Rheumatoid arthritis	831	24390342	55	0.00982607	0.0470289	0.834498	0.854304	0.577716	4873/17642
1-palmitoylglycerophosphoinositol	692	24816252	50	-0.00141604	0.00687945	0.836919	0.880632	0.910906	6282
X-12092	580	24816252	46	-0.00202801	0.00999145	0.839155	0.982314	0.916565	7500
Ulcerative colitis	971	26192919	7	0.062847	0.313668	0.841198	0.904305	0.64702	1239/990
5alpha-androstan-3beta,17beta-diol disulfate	746	24816252	48	-0.00254373	0.0128735	0.843362	0.956449	0.272662	7345
Myristoleate (14:1n5)	477	24816252	45	0.00146818	0.00746798	0.844143	0.97261	0.345218	7804
CD4:%Exhausted	173	25772697	40	-0.00817762	0.0428114	0.848514	0.92785	0.0506936	497
Bilirubin (E,Z or Z,E)	631	24816252	46	0.00200138	0.0105084	0.848953	0.779301	0.121453	5295
Childhood intelligence	16	23358156	37	-0.00525189	0.0277331	0.849801	0.61464	0.832649	12441
Birth weight	27	23202124	47	0.00303258	0.0162367	0.851839	0.662554	0.435291	26836
Citrate	341	24816252	48	-0.000675822	0.00362559	0.852128	0.96995	0.624335	7813
C-glycosyltryptophan	502	24816252	46	0.000562255	0.00304349	0.853433	0.613758	0.335311	7786
Creatinine	850	27005778	62	0.0029045	0.0158312	0.854431	0.846543	0.504457	24810
X-12990--docosapentaenoic acid (n6-DPA)	671	24816252	47	-0.00189765	0.0103463	0.854474	0.955251	0.982784	2581
Total phosphoglycerides	937	27005778	62	-0.00366284	0.0204482	0.857838	0.933256	0.390312	13519
X-11850	553	24816252	51	-0.00321689	0.0179784	0.857992	0.979974	0.629433	4868
NKeff:%Kir+ (2)	243	25772697	40	0.00755716	0.0430716	0.860721	0.77537	0.14223	497
Concentration of medium HDL particles	902	27005778	62	-0.00300098	0.0171985	0.86148	0.633833	0.975492	19273
Femoral neck bone mineral density	46	22504420	44	-0.284593	1.64061	0.862283	0.390834	0.248581	32961
Amyotrophic lateral sclerosis	1085	27455348	58	0.00108061	0.00627682	0.863313	0.228375	0.826495	12577/23475
Insulin disposition index	763	24699409	45	0.00681065	0.0401526	0.86531	0.981761	0.436997	5130
CD4mem:%PD1-R6+	207	25772697	39	0.00705601	0.042571	0.868356	0.734046	0.532337	497
X-06350	415	24816252	50	-0.000983406	0.00594868	0.868696	0.671573	0.489791	5161
CD4:%Treg(39+73+)	194	25772697	36	-0.00728618	0.0443437	0.869486	0.73612	0.0267615	497
Hematocrit	1252	27863252	56	-0.00103603	0.00630872	0.869556	0.492183	0.714276	173039
Free cholesterol	858	27005778	63	0.00333841	0.0206068	0.871302	0.792989	0.3854	13497
CD8:%Act(25+38+RO+)	187	25772697	38	0.00707525	0.0438422	0.871794	0.954142	0.306638	497
NK:%Term	120	25772697	40	-0.00708393	0.0440156	0.87214	0.414234	0.256822	497
Lymph:%T	139	25772697	40	0.0068818	0.0434081	0.874034	0.979258	0.0941828	497
3-methyl-2-oxovalerate	383	24816252	47	0.000616035	0.00391769	0.875052	0.98122	0.849142	7779
X-13069	673	24816252	49	-0.00124459	0.00792998	0.875286	0.936598	0.0372932	6770
Basophil percentage of white cells	1279	27863252	64	-0.000905041	0.00581537	0.876325	0.327718	0.526759	171996
Aspartylphenylalanine	432	24816252	49	0.00151895	0.00983767	0.877294	0.7668	0.484628	3948
Ovarian cancer	1120	28346442	63	-0.00337982	0.021912	0.877416	0.989637	0.29551	25509/40941
X-11786--methylcysteine	540	24816252	48	0.00152352	0.00993279	0.878096	0.865879	0.644077	2811
Leptin	1002	26833098	46	-0.00147493	0.00967034	0.878776	0.718815	0.0466922	32161
CD8:%RTE	171	25772697	39	0.00650644	0.0430036	0.879739	0.638934	0.66238	497
Mean corpuscular hemoglobin concentration	1253	27863252	59	0.000883892	0.00589961	0.880905	0.958384	0.811337	172851
Citrulline	356	24816252	49	-0.000508317	0.00343273	0.88228	0.905997	0.943028	7773
Isoleucine	323	24816252	48	-0.000411988	0.00285401	0.885221	0.899709	0.394514	7801
AUCins/AUCglu	759	24699409	45	0.00639039	0.0443376	0.885398	0.849779	0.246429	4213
X-11805	546	24816252	49	0.00219516	0.0154108	0.88673	0.85999	0.665337	2814
Alcohol dependence	813	22978509	43	0.0140111	0.0986145	0.887017	0.719975	0.802836	1897/1932
2-choice reaction time	1064	21130836	47	0.00731003	0.0521794	0.888586	0.578977	0.771474	2602
Omega-6 fatty acids	856	27005778	62	0.00286397	0.0206716	0.889809	0.921406	0.622033	13506
3-carboxy-4-methyl-5-propyl-2-furanpropanoate (CMPF)	461	24816252	48	0.00207901	0.015089	0.890412	0.739754	0.251355	7812
X-11444	516	24816252	51	-0.000876579	0.00640664	0.89117	0.912653	0.0471211	7758
Mean cell haemoglobin	271	23222517	41	-0.00292017	0.0213689	0.891303	0.9013	0.0936772	64731
X-11437	511	24816252	46	-0.00243603	0.0178947	0.891718	0.914776	0.28369	6782
Guanosine	343	24816252	47	-0.00186447	0.0136991	0.891741	0.745076	0.161002	2343
CD8mem:%"TFH" (3)	232	25772697	40	0.005904	0.0434899	0.892015	0.726211	0.435775	497
Lactate	894	27005778	62	-0.00208464	0.0153815	0.892194	0.955853	0.360545	24871
Free cholesterol in IDL	868	27005778	62	0.00223804	0.0165502	0.892432	0.943223	0.426436	21559
X-10510	444	24816252	50	-0.000637776	0.00472856	0.892709	0.656144	0.28301	7792
Hemoglobin concentration	1263	27863252	55	-0.000833172	0.00626924	0.894274	0.623413	0.501243	172925
Proline	355	24816252	48	0.00046932	0.00364719	0.897611	0.543871	0.519979	7816
CD4mem:R6+	208	25772697	38	-0.0055414	0.0432633	0.898081	0.929996	0.448025	497
Urate	791	25811787	47	0.00356685	0.0283532	0.89989	0.899854	0.898833	9753
Aspartate	388	24816252	49	0.000896321	0.00741135	0.903739	0.997098	0.865996	7721
X-11485	523	24816252	48	0.00129687	0.0108047	0.904461	0.712537	0.539569	4544
Gamma-glutamylmethionine	563	24816252	48	0.000864268	0.00734544	0.906337	0.982437	0.768382	2240
X-10429	441	24816252	49	-0.000592803	0.00512331	0.907885	0.941644	0.563552	6807
Pseudouridine	574	24816252	49	0.000346613	0.00300781	0.908257	0.942911	0.225119	7785
NKeff:%2-158a+	242	25772697	39	-0.00494098	0.0437747	0.910131	0.805249	0.583079	497
Autism	806	NA	60	0.00518375	0.0463627	0.910975	0.556422	0.635752	4949/5314
Primary sclerosing cholangitis	1112	27992413	47	0.00654104	0.0587998	0.911424	0.963035	0.121649	2871/12019
CD8:%Act(25+38+)	184	25772697	39	-0.00464585	0.0434695	0.914887	0.950597	0.224089	497
Fructose	313	24816252	46	0.000784364	0.00740991	0.915699	0.494748	0.624177	7781
X-11452	518	24816252	49	-0.00121423	0.0114754	0.915732	0.952364	0.192852	6519
Platelet count	1251	27863252	45	-0.000751971	0.00725345	0.917431	0.596801	0.900453	166066
X-03088	372	24816252	48	-0.000584599	0.00580409	0.919771	0.222584	0.411816	7474
X-08988	435	24816252	50	-0.000453566	0.00452666	0.920186	0.92938	0.32463	7776
Crohn's disease	11	26192919	6	-0.0245285	0.244841	0.9202	0.822608	0.996634	1690/3719
Lumbar spine bone mineral density	47	22504420	44	0.15984	1.61346	0.921086	0.819634	0.733596	32961
X-11327	498	24816252	46	-0.000366146	0.00380124	0.923264	0.584209	0.793395	7671
Eosinophil percentage of white cells	1248	27863252	58	0.000573088	0.00614734	0.925725	0.922454	0.574927	172378
Total cholesterol in IDL	867	27005778	62	0.00152424	0.0171962	0.92937	0.810387	0.74949	19273
Pallidum volume	1046	25607358	58	-0.284137	3.25762	0.930495	0.863075	0.176525	30717
Clear cell ovarian cancer	1124	28346442	61	-0.00580292	0.0671018	0.931085	0.972621	0.100255	1366/40941
Beta-hydroxyisovalerate	368	24816252	48	-0.000436264	0.0051029	0.931869	0.918524	0.947021	7283
X-14086	717	24816252	50	0.000878298	0.0103012	0.932053	0.80361	0.604191	2686
Laurate (12:0)	350	24816252	49	0.000305693	0.00359382	0.932213	0.829105	0.947966	7793
10-heptadecenoate (17:1n7)	625	24816252	49	-0.000537336	0.00642514	0.93335	0.945952	0.0581717	7795
CD4mem:%preTh17 (1)	202	25772697	39	0.0036258	0.0433972	0.933415	0.946327	0.78447	497
Oleoylcarnitine	681	24816252	49	-0.000578517	0.00699487	0.934085	0.975931	0.874199	7708
X-04499--3,4-dihydroxybutyrate	393	24816252	48	0.00037917	0.00473974	0.936239	0.783945	0.584119	6948
CD34 on Stem	151	25772697	38	-0.00343403	0.0437622	0.937454	0.939041	0.506961	497
Red cell distribution width	1269	27863252	57	0.000443653	0.00618737	0.942838	0.528733	0.705588	171529
Taurolithocholate 3-sulfate	740	24816252	51	0.000827113	0.0116126	0.943218	0.982121	0.97025	6904
X-11843	549	24816252	49	-0.00123866	0.0177672	0.944419	0.994714	0.36809	3938
Malate	328	24816252	49	0.000349556	0.00503079	0.944605	0.983447	0.657647	7384
X-11247	489	24816252	46	0.00100635	0.014529	0.944779	0.559459	0.619251	7403
Waist circumference	69	25673412	46	0.000665819	0.00963288	0.944895	0.974503	0.858933	127469
3-methylhistidine	384	24816252	50	0.0011126	0.0161714	0.945148	0.961209	0.436999	5885
Linolenate [alpha or gamma; (18:3n3 or 6)]	628	24816252	48	0.000441877	0.00656544	0.94634	0.986797	0.235037	7786
CD4:%Treg(39+)	191	25772697	40	0.00281287	0.0425266	0.947263	0.751709	0.547409	497
Neuroticism	118	25993607	58	-0.000637968	0.00974412	0.947798	0.981704	0.265569	160958
CD27 on CD8 T	157	25772697	42	0.00265588	0.0413596	0.9488	0.709482	0.271235	497
X-12704	641	24816252	49	-0.000982448	0.015823	0.950491	0.900307	0.440635	1813
Parkinson's disease	812	19915575	31	-0.00555755	0.0957044	0.953693	0.659646	0.89084	1713/3978
Eosinophil percentage of granulocytes	1265	27863252	59	0.000356858	0.00614922	0.953722	0.858476	0.492792	170536
PGC cross-disorder traits	803	23453885	38	0.00167311	0.0289067	0.953844	0.166814	0.641497	33332/27888
Serum creatinine (eGFRcrea)	1105	26831199	41	-0.00010189	0.00177116	0.954125	0.96797	0.499039	133814
Ornithine	336	24816252	49	0.000254182	0.00451978	0.955152	0.917643	0.820707	7746
X-10506	443	24816252	50	-0.000242131	0.00439719	0.956087	0.983293	0.867376	7710
Acetylcarnitine	463	24816252	50	-0.00024634	0.00461706	0.95745	0.767986	0.877941	7805
Lymphocyte counts	1275	27863252	53	-0.000349412	0.00656181	0.957533	0.859814	0.00996407	171643
Transferrin	1052	25352340	44	-0.00105203	0.0199115	0.957863	0.799132	0.691401	23986
NKeff:%Act(314+)	237	25772697	40	0.00189524	0.0436894	0.965399	0.929114	0.109874	497
Waist-to-hip ratio	82	25673412	45	0.000510523	0.0120241	0.966133	0.573119	0.10051	99076
EarlyB:%27+38-	263	25772697	41	-0.00177074	0.0429134	0.967086	0.918645	0.0960911	497
1-myristoylglycerophosphocholine	705	24816252	48	0.000280904	0.00697395	0.967871	0.631567	0.489668	7812
MDCL%274+	267	25772697	40	-0.00161952	0.0425031	0.969605	0.906775	0.264368	497
X-12728	646	24816252	48	-0.00132387	0.0365432	0.971101	0.796293	0.105818	537
CD24 on IgA+ B	145	25772697	42	0.00133012	0.0412872	0.9743	0.965092	0.894565	497
Extreme height	86	23563607	40	-0.0015168	0.0480319	0.974808	0.76906	0.892069	8097/8099
X-10810	454	24816252	49	0.000156829	0.00512425	0.975584	0.999466	0.977638	7232
Creatinine	309	24816252	48	9.14e-05	0.00301767	0.975838	0.901776	0.436824	7810
Autism Spectrum Disorder	1184	NA	57	-0.00141481	0.0473482	0.976162	0.527542	0.503516	5305/5305
Platelet count	1008	22139419	44	0.0246438	0.868142	0.977354	0.852631	0.212406	66867
1-palmitoleoylglycerophosphocholine	559	24816252	50	0.000162229	0.00620918	0.979156	0.88522	0.522235	7812
1-oleoylglycerol (1-monoolein)	424	24816252	49	0.000256816	0.0100022	0.979516	0.79098	0.446027	5717
1,5-anhydroglucitol (1,5-AG)	419	24816252	47	-0.000132599	0.00538271	0.980347	0.760549	0.776648	7746
Zinc	1079	23720494	43	0.00122689	0.0520944	0.98121	0.929424	0.438555	2603
X-12206	589	24816252	50	0.000144971	0.00661578	0.982517	0.97193	0.0600137	2795
Alpha-tocopherol	340	24816252	49	-0.000124368	0.00586646	0.983086	0.981424	0.436347	7725
X-11787	541	24816252	48	5.2e-05	0.00291859	0.985784	0.948133	0.202183	7811
Myo-inositol	417	24816252	47	5.9e-05	0.00359364	0.986891	0.397219	0.113544	7803
Waist circumference	68	25673412	46	-0.000142614	0.00965607	0.988216	0.939801	0.832555	134038
Laurylcarnitine	668	24816252	50	-0.000130137	0.00918302	0.988693	0.861556	0.210778	5170
Multiple sclerosis	1024	21833088	29	-0.000538822	0.045518	0.990555	0.993335	0.530854	9722/17376
Succinylcarnitine	742	24816252	45	-4.04e-05	0.0044567	0.992769	0.795044	0.269855	6948
Histidine	866	27005778	63	0.00010033	0.0173048	0.995374	0.567842	0.242348	19244
X-14208--phenylalanylserine	721	24816252	49	5.91e-05	0.0120439	0.996087	0.894865	0.522291	2455
Urea	352	24816252	50	3.27e-06	0.00455277	0.999427	0.78951	0.422348	7796
Phosphate	364	24816252	48	1.25e-06	0.00253826	0.999606	0.734002	0.274622	7789
