# Supplementary material for: Novel insights into the consequences of obesity: a phenotype-wide Mendelian randomization study
Source: Eur J Hum Genet. 2022 Jan 1;30(5):540–6. doi: 10.1038/s41431-021-00978-8 (PMC9091238; doi:10.1038/s41431-021-00978-8)
Supplement: Supplementary file 6 — Table S5 [file 41431_2021_978_MOESM6_ESM.xlsx]

## Sheet: Sheet1
							Exposure (Red blood cell)					Outcome (Type 2 diabetes)				Outcome (2-hour blood glucose leve)
SNP	Gene	EA	OA	EAF	Chr	Pos	Beta	SE	p Value		SNP	Beta	SE	p Value		Beta	SE	p Value
rs1569419	PRDM16	C	T	0.76715	1	2996602	0.0203022	0.00243425	7.44e-17		rs1569419	-	-	-		0.019	0.023	0.4067
rs1175550	SMIM1	G	A	0.230894	1	3691528	0.0219802	0.00245515	3.49e-19		rs1175550	-	-	-		0.013	0.023	0.5753
rs41274456	KIF1B	T	C	0.0419058	1	10338204	0.0381441	0.00512707	1.01e-13		rs41274456	-	-	-		-	-	-
rs12136952	DHRS3	C	G	0.329771	1	12661421	0.0134596	0.00217392	5.97e-10		rs12136952	-	-	-		-0.0007	0.023	0.9754
rs10159271	AGMAT	A	G	0.542481	1	15913121	0.0117015	0.00206844	1.54e-08		rs10159271	-	-	-		-	-	-
rs2007471	CLCNKB	T	C	0.367788	1	16368977	0.0169972	0.00212438	1.24e-15		rs2007471	-	-	-		-0.0079	0.02	0.692299
rs2072671	CDA	C	A	0.345485	1	20915701	-0.0132857	0.0021421	5.58e-10		rs2072671	-	-	-		0.023	0.02	0.2587
rs11807193	EIF4G3	A	T	0.38954	1	21420617	-0.0133788	0.00214495	4.46e-10		rs11807193	-	-	-		-	-	-
rs1555027	E2F2	T	C	0.540171	1	23849346	0.0121874	0.00204465	2.52e-09		rs1555027	-	-	-		-	-	-
rs4649115	LOC105376861	G	A	0.424541	1	24155731	-0.0130198	0.00206204	2.72e-10		rs4649115	-	-	-		-	-	-
rs72654647	-	A	G	0.245181	1	25022314	0.0153386	0.0023757	1.07e-10		rs72654647	-	-	-		-	-	-
rs3767876	MTFR1L	G	T	0.52894	1	26152081	0.0122145	0.00204237	2.23e-09		rs3767876	-	-	-		-	-	-
rs6687993	-	C	T	0.139886	1	31572571	0.0177719	0.00296238	1.98e-09		rs6687993	-	-	-		-0.059	0.03	0.0504998
rs55684236	PTPRF	A	G	0.348183	1	44080009	0.0166015	0.00214253	9.32e-15		rs55684236	-	-	-		-	-	-
rs9429088	MAST2	A	T	0.434597	1	46497500	-0.0272229	0.00205503	4.8e-40		rs9429088	-	-	-		0.0021	0.019	0.9092
rs2065944	-	G	A	0.805997	1	47948798	-0.0205532	0.00258634	1.92e-15		rs2065944	-	-	-		-0.028	0.024	0.2378
rs11583750	-	A	G	0.0954148	1	48030350	-0.0285956	0.00346647	1.6e-16		rs11583750	-	-	-		0.024	0.033	0.4677
rs17106447	-	C	G	0.0745456	1	51655420	-0.0227589	0.00387828	4.41e-09		rs17106447	-	-	-		0.046	0.034	0.1725
rs646179	USP1	G	A	0.610054	1	62902874	0.0116422	0.00210543	3.21e-08		rs646179	-	-	-		-	-	-
rs4655791	-	A	T	0.09296	1	68720448	0.0220214	0.00350785	3.44e-10		rs4655791	-	-	-		0.017	0.032	0.5894
rs12122840	ADGRL4	T	C	0.0812616	1	79440381	0.0207268	0.00374427	3.1e-08		rs12122840	-	-	-		-0.046	0.034	0.1844
rs10801682	PKN2	T	A	0.540707	1	89174253	-0.0153707	0.00204763	6.08e-14		rs10801682	-	-	-		0.014	0.019	0.4697
rs7526112	-	G	T	0.362325	1	93747683	0.0139031	0.00211881	5.32e-11		rs7526112	-	-	-		-	-	-
rs12048019	NGF	C	T	0.0840577	1	115853084	0.0229187	0.00367055	4.27e-10		rs12048019	-	-	-		-	-	-
rs662602	PHGDH	G	C	0.679749	1	120266903	0.0188892	0.0021867	5.73e-18		rs662602	-	-	-		-0.0007	0.02	0.9707
rs12126043	-	A	G	0.156883	1	147290790	0.022346	0.00280068	1.48e-15		rs12126043	-	-	-		-0.018	0.028	0.520701
rs7525164	-	T	C	0.0292273	1	154968260	-0.0555233	0.00611106	1.04e-19		rs7525164	-	-	-		-	-	-
rs760077	-	T	A	0.603651	1	155178782	0.0227913	0.00208252	7.17e-28		rs760077	-	-	-		-	-	-
rs12137505	PEAR1	G	A	0.406841	1	156883546	-0.0125804	0.00207495	1.34e-09		rs12137505	-	-	-		0.031	0.021	0.1291
rs6659853	SPTA1	G	C	0.280105	1	158591523	0.0144591	0.00226448	1.71e-10		rs6659853	-	-	-		-	-	-
rs9427403	FCGR2A	C	A	0.182228	1	161494322	0.0174017	0.00265399	5.51e-11		rs9427403	-	-	-		-	-	-
rs17277127	DNM3	T	A	0.312094	1	172137134	-0.0162691	0.0022056	1.63e-13		rs17277127	-	-	-		0.0076	0.02	0.6997
rs77059802	-	G	T	0.10703	1	198728876	0.0180076	0.00329616	4.68e-08		rs77059802	-	-	-		-	-	-
rs1434282	LINC01221	T	C	0.725589	1	199010721	-0.036571	0.00229063	2.33e-57		rs1434282	-	-	-		-0.037	0.021	0.0714908
rs139422491	LOC107985243	T	G	0.0233212	1	199087871	-0.0509741	0.00675754	4.59e-14		rs139422491	-	-	-		-	-	-
rs17389184	LOC101930114	T	C	0.190582	1	209916789	0.0186767	0.00259881	6.65e-13		rs17389184	-	-	-		-	-	-
rs10864030	-	A	G	0.681423	1	213079400	0.0137862	0.00218502	2.8e-10		rs10864030	-	-	-		-	-	-
rs10494964	LOC105372912	C	T	0.269735	1	213966887	0.0172202	0.00233984	1.85e-13		rs10494964	-	-	-		0.029	0.021	0.1659
rs3767844	PROX1	G	A	0.287365	1	214180721	0.0277699	0.00226048	1.11e-34		rs3767844	-	-	-		-0.011	0.02	0.5897
rs4072932	PTPN14	T	G	0.717725	1	214723168	-0.012675	0.00225949	2.03e-08		rs4072932	-	-	-		-0.013	0.021	0.5175
rs1466	-	T	C	0.14932	1	217436181	0.0239522	0.00285839	5.33e-17		rs1466	-	-	-		-0.0063	0.026	0.8087
rs10799505	-	T	C	0.403442	1	224351023	-0.0141369	0.00208198	1.12e-11		rs10799505	-	-	-		-0.017	0.019	0.3685
rs12065585	TAF5L	C	T	0.503712	1	229759448	-0.0124981	0.00203899	8.82e-10		rs12065585	-	-	-		-	-	-
rs7534248	EGLN1	T	C	0.221596	1	231554531	-0.0228786	0.00246111	1.47e-20		rs7534248	-	-	-		-	-	-
rs10910476	-	T	C	0.556893	1	234734956	0.0157072	0.00206268	2.64e-14		rs10910476	-	-	-		-	-	-
rs3006917	SDCCAG8	T	C	0.196878	1	243641971	-0.014105	0.00257605	4.37e-08		rs3006917	-	-	-		-0.033	0.024	0.157
rs3811444	TRIM58	T	C	0.334144	2	248039451	0.0366202	0.00215673	1.24e-64		rs3811444	-	-	-		-0.019	0.021	0.3687
rs4669306	LOC105373411	A	G	0.637743	2	8754206	-0.0161099	0.0021231	3.26e-14		rs4669306	-	-	-		-	-	-
rs2339851	ATAD2B	A	G	0.130332	2	23938883	0.0358561	0.00302682	2.29e-32		rs2339851	-	-	-		0.02	0.028	0.4669
rs13409567	-	A	T	0.30799	2	25942250	0.0140701	0.00220815	1.87e-10		rs13409567	-	-	-		-	-	-
rs12471347	LOC105374378	C	G	0.246187	2	27981655	0.014899	0.00236639	3.06e-10		rs12471347	0.0129162	0.0145956	0.37		-0.054	0.021	0.0105801
rs11690571	TRMT61B	T	C	0.458398	2	29075031	0.0116413	0.00205015	1.36e-08		rs11690571	-	-	-		-	-	-
rs12614953	LOC100506047	C	T	0.483914	2	43421461	-0.0138215	0.00206236	2.06e-11		rs12614953	-	-	-		0.044	0.024	0.0596596
rs58839393	THADA	T	A	0.160278	2	43490619	0.0159405	0.00279687	1.2e-08		rs58839393	0.0246926	0.0171708	0.14		-	-	-
rs55662985	PRKCE	T	C	0.36278	2	46236215	0.0129409	0.00212372	1.11e-09		rs55662985	-	-	-		-	-	-
rs1868274	PRKCE	G	C	0.347424	2	46309262	-0.0196488	0.00215827	8.75e-20		rs1868274	-	-	-		-	-	-
rs10168349	PRKCE	C	G	0.335688	2	46360907	-0.0540092	0.00215947	6.23e-138		rs10168349	-	-	-		0.021	0.02	0.2857
rs8179696	-	A	G	0.214705	2	46455316	-0.0176983	0.00248737	1.12e-12		rs8179696	-	-	-		0.04	0.023	0.0759994
rs77732866	LINC01122	A	G	0.136647	2	58979879	0.0215611	0.00297291	4.1e-13		rs77732866	-	-	-		-	-	-
rs67560546	LOC102724142	T	G	0.401194	2	60630898	-0.0322309	0.00209856	3.23e-53		rs67560546	-	-	-		-	-	-
rs2665668	BCL11A	A	G	0.637952	2	60768978	0.0151414	0.00215275	2.02e-12		rs2665668	-	-	-		-0.0036	0.021	0.8653
rs2901460	COMMD1	G	A	0.296236	2	62286552	-0.0180032	0.00223773	8.63e-16		rs2901460	-	-	-		-	-	-
rs10496344	-	C	T	0.357552	2	100764125	-0.0158927	0.0021246	7.43e-14		rs10496344	-	-	-		0.0033	0.02	0.8642
rs4848344	ACOXL	G	T	0.335119	2	111695344	-0.0181581	0.00216246	4.6e-17		rs4848344	-	-	-		-	-	-
rs142118720	MIR4435-2HG	T	G	0.182862	2	112145488	-0.0468466	0.00290353	1.54e-58		rs142118720	-	-	-		-	-	-
rs62160676	MIR4435-2HG	C	T	0.297275	2	112167931	-0.0415183	0.00223264	3.77e-77		rs62160676	-	-	-		-	-	-
rs138308793	LOC105373557	A	G	0.128599	2	112250758	-0.0507252	0.00310904	8.07e-60		rs138308793	-	-	-		-	-	-
rs28930677	EPB41L5	T	C	0.0470404	2	120848049	0.0324544	0.00481332	1.56e-11		rs28930677	-	-	-		-	-	-
rs11678466	TFCP2L1	C	A	0.140592	2	121995877	0.0247868	0.00294753	4.14e-17		rs11678466	-	-	-		-0.031	0.029	0.2909
rs12473839	ACMSD	T	C	0.359015	2	135638044	-0.0144556	0.00212689	1.07e-11		rs12473839	-	-	-		0.0001	0.018	0.9939
rs72854462	TEX41	G	A	0.250038	2	145720139	0.016914	0.0023633	8.27e-13		rs72854462	-	-	-		-	-	-
rs78446341	LY75	A	G	0.0236122	2	160690656	0.0447697	0.00670784	2.49e-11		rs78446341	-	-	-		-	-	-
rs11901391	LOC105373717	C	T	0.189043	2	160914549	-0.0151656	0.0026095	6.19e-09		rs11901391	-	-	-		-	-	-
rs13389219	-	T	C	0.393427	2	165528876	-0.0138577	0.0020861	3.08e-11		rs13389219	-	-	-		-0.057	0.019	0.00319897
rs12467464	-	G	A	0.103281	2	174863881	0.0203908	0.00334468	1.09e-09		rs12467464	-	-	-		0.03	0.033	0.3611
rs863678	HOXD11	T	G	0.643544	2	176974104	0.0214315	0.00218263	9.38e-23		rs863678	-	-	-		-	-	-
rs2352262	-	C	T	0.64339	2	190423785	0.0125671	0.00212808	3.52e-09		rs2352262	-	-	-		-0.012	0.019	0.5366
rs12475654	-	G	A	0.136354	2	203449272	-0.016288	0.00297418	4.34e-08		rs12475654	-	-	-		-0.041	0.027	0.1324
rs7583880	KLF7	A	G	0.693326	2	207999713	-0.0131034	0.00222656	3.98e-09		rs7583880	-	-	-		-0.018	0.02	0.3708
rs2556388	STK36	C	T	0.44796	2	219541056	-0.0234133	0.00204893	3.1e-30		rs2556388	-	-	-		-0.007	0.018	0.7026
rs2943637	-	C	A	0.489768	2	227088577	0.0136056	0.00203978	2.56e-11		rs2943637	-	-	-		0.015	0.018	0.4199
rs1356335	-	A	T	0.399391	2	236369231	-0.011814	0.00209888	1.82e-08		rs1356335	-	-	-		0.022	0.02	0.2581
rs78909033	RNPEPL1	A	G	0.135363	3	241510903	-0.0216677	0.00297687	3.38e-13		rs78909033	-	-	-		-	-	-
rs35240997	PPARG	G	A	0.214247	3	12379351	-0.0230005	0.00248659	2.26e-20		rs35240997	-	-	-		-	-	-
rs138928772	LOC105376972	C	G	0.0304757	3	16925900	0.0657066	0.00595378	2.59e-28		rs138928772	-	-	-		-	-	-
rs202020455	PLCL2	A	C	0.0804691	3	17013202	-0.0242114	0.00376115	1.22e-10		rs202020455	-	-	-		-	-	-
rs12636078	KAT2B	G	A	0.689699	3	20105673	0.0144681	0.00220583	5.42e-11		rs12636078	-	-	-		-	-	-
rs1826847	UBE2E2	A	C	0.256406	3	23445272	0.0131055	0.00233381	1.96e-08		rs1826847	-	-	-		-	-	-
rs869785	THRB	C	T	0.671598	3	24347800	-0.0301182	0.00217304	1.14e-43		rs869785	-	-	-		-	-	-
rs78192244	CTDSPL	G	C	0.0922153	3	37919762	0.0255059	0.00352425	4.59e-13		rs78192244	-	-	-		-	-	-
rs10049413	TRAIP	G	A	0.325778	3	49892896	0.0184683	0.00218736	3.1e-17		rs10049413	-	-	-		-	-	-
rs2878632	PBRM1	A	T	0.452741	3	52686716	0.0177486	0.002055	5.81e-18		rs2878632	-	-	-		-	-	-
rs6445817	-	A	C	0.324924	3	56748186	-0.0267319	0.0021789	1.36e-34		rs6445817	-	-	-		-	-	-
rs6764532	PXK	G	A	0.456698	3	58358958	-0.0157485	0.00204972	1.56e-14		rs6764532	-	-	-		-	-	-
rs35183823	MITF	A	G	0.432085	3	69871377	0.0215608	0.00205661	1.04e-25		rs35183823	-	-	-		-	-	-
rs17699658	FOXP1	T	C	0.22141	3	71256309	0.0224947	0.00247607	1.04e-19		rs17699658	-	-	-		-0.001	0.023	0.965
rs9859077	SENP7	C	G	0.339676	3	101136402	-0.0143989	0.00215706	2.47e-11		rs9859077	-	-	-		-0.012	0.019	0.5278
rs9843728	SRPRB	T	C	0.352589	3	133501407	0.013141	0.00213881	8.05e-10		rs9843728	-	-	-		0.007	0.02	0.7226
rs7650602	ZBTB38	C	T	0.452011	3	141147414	0.0266043	0.00206137	4.24e-38		rs7650602	-	-	-		-	-	-
rs62282034	LOC646730	T	C	0.11041	3	141383697	-0.0217201	0.00327495	3.31e-11		rs62282034	-	-	-		-	-	-
rs6440088	ATR	C	T	0.58728	3	142270359	0.0264426	0.00207152	2.63e-37		rs6440088	-	-	-		-	-	-
rs62271373	LOC107986141	A	T	0.0600008	3	150066540	0.0243737	0.00437151	2.47e-08		rs62271373	-	-	-		-	-	-
rs988397	MECOM	T	C	0.436755	3	169098791	-0.0165212	0.00205963	1.05e-15		rs988397	-	-	-		-0.029	0.019	0.1215
rs2293607	TERC	C	T	0.244685	3	169482335	-0.0159921	0.00236983	1.5e-11		rs2293607	-	-	-		-	-	-
rs939317	EIF4G1	G	A	0.744523	3	184045799	-0.0146651	0.00235179	4.5e-10		rs939317	-	-	-		-0.0058	0.022	0.791199
rs1075871	-	A	G	0.503526	3	194681297	-0.0175382	0.00204373	9.4e-18		rs1075871	-	-	-		-	-	-
rs9872347	-	C	T	0.682889	3	195831237	-0.0350797	0.00219336	1.48e-57		rs9872347	-	-	-		-	-	-
rs62410539	ZDHHC19	T	C	0.134598	4	195924036	0.0307227	0.00302182	2.81e-24		rs62410539	-	-	-		-	-	-
rs12512883	FBXL5	T	C	0.333768	4	15617658	-0.0183821	0.00215764	1.61e-17		rs12512883	-	-	-		-	-	-
rs6531714	-	T	C	0.472297	4	39378458	0.0140037	0.00204212	7.02e-12		rs6531714	-	-	-		-	-	-
rs140425604	PDGFRA	T	C	0.0223478	4	55157124	-0.0570648	0.00721613	2.62e-15		rs140425604	-	-	-		-	-	-
rs12505616	-	G	A	0.56241	4	55377360	0.0263714	0.00205349	9.7e-38		rs12505616	-	-	-		-	-	-
rs218264	-	T	A	0.248887	4	55408875	-0.0878291	0.00236909	2.94e-300		rs218264	-	-	-		0.02	0.023	0.3743
rs4859682	SHROOM3	A	C	0.45676	4	77410318	0.0216079	0.00204247	3.75e-26		rs4859682	-	-	-		0.037	0.019	0.0458205
rs114841229	LOC101928893	T	C	0.03309	4	79646162	0.0320743	0.00581988	3.57e-08		rs114841229	-	-	-		-	-	-
rs13125101	-	A	G	0.293374	4	81174592	0.0181862	0.00224367	5.27e-16		rs13125101	-	-	-		-	-	-
rs28539166	LIN54	A	T	0.175212	4	83853986	-0.020117	0.00269479	8.34e-14		rs28539166	-	-	-		-	-	-
rs17030453	AFF1	G	A	0.187763	4	88061353	-0.0216922	0.00261577	1.11e-16		rs17030453	-	-	-		-	-	-
rs74710229	FAM13A	C	T	0.172918	4	89796154	-0.0151825	0.0027086	2.08e-08		rs74710229	-	-	-		-	-	-
rs13107325	SLC39A8	T	C	0.0747871	4	103188709	0.0349359	0.00388018	2.19e-19		rs13107325	-	-	-		0.025	0.04	0.5374
rs7699743	-	T	C	0.63773	4	105969701	-0.0123392	0.00213159	7.1e-09		rs7699743	-	-	-		-	-	-
rs6849357	UGT8	A	G	0.871259	4	115519271	0.0214122	0.00304831	2.16e-12		rs6849357	-	-	-		-	-	-
rs2271176	BBS7	C	G	0.39779	4	122791601	-0.0162778	0.00208766	6.35e-15		rs2271176	-	-	-		-0.036	0.019	0.0581099
rs11723371	LOC107986317	C	T	0.472915	4	145025810	-0.0156218	0.00206268	3.64e-14		rs11723371	-	-	-		-	-	-
rs1844428	HHIP	G	A	0.132177	5	145574196	0.0165152	0.00300811	4.02e-08		rs1844428	-	-	-		-	-	-
rs1043356	SLC9A3-AS1	G	A	0.267561	5	480948	0.0148267	0.00230527	1.26e-10		rs1043356	-	-	-		-	-	-
rs35188965	SLC12A7	T	C	0.581639	5	1104938	-0.0220343	0.00206555	1.46e-26		rs35188965	-	-	-		-	-	-
rs4449583	TERT	T	C	0.326245	5	1284135	0.0295539	0.00218057	7.76e-42		rs4449583	-	-	-		-	-	-
rs11949100	-	A	G	0.32279	5	34492562	-0.0151229	0.00218868	4.87e-12		rs11949100	-	-	-		-	-	-
rs357273	OSMR	G	A	0.159976	5	38875436	-0.0210698	0.00277752	3.31e-14		rs357273	-	-	-		0.018	0.025	0.4574
rs72748110	-	C	T	0.31747	5	52763859	0.0121047	0.00219363	3.43e-08		rs72748110	-	-	-		-	-	-
rs256904	C5orf67	T	A	0.746637	5	55810305	0.015288	0.00246583	5.66e-10		rs256904	-	-	-		-	-	-
rs1689771	IQGAP2	A	T	0.769307	5	76001881	-0.0159331	0.00243173	5.68e-11		rs1689771	-	-	-		-0.0007	0.022	0.9749
rs1479559	PDE8B	T	C	0.12732	5	76478418	0.0214822	0.00305813	2.15e-12		rs1479559	-	-	-		-	-	-
rs2067663	MEF2C	T	C	0.219749	5	88191635	-0.0273926	0.00246934	1.37e-28		rs2067663	-	-	-		-	-	-
rs2288789	C5orf30	A	G	0.335219	5	102600524	-0.0123871	0.00215991	9.76e-09		rs2288789	-	-	-		-	-	-
rs56084922	STARD4-AS1	G	A	0.0781325	5	111061883	-0.0236219	0.00380556	5.4e-10		rs56084922	-	-	-		-	-	-
rs62371570	NREP	C	T	0.105437	5	111108996	0.0190693	0.00331395	8.71e-09		rs62371570	-	-	-		-	-	-
rs13165424	-	G	A	0.251451	5	154353012	-0.0212822	0.00235219	1.47e-19		rs13165424	-	-	-		-0.0081	0.021	0.706401
rs4704834	HAVCR1	G	A	0.646204	5	156443066	0.0122838	0.00213238	8.39e-09		rs4704834	-	-	-		-	-	-
rs6864691	CPEB4	A	G	0.422634	5	173358154	0.0154913	0.00206357	6.06e-14		rs6864691	-	-	-		0.0059	0.019	0.756901
rs4075958	RGS14	A	G	0.262725	6	176784512	0.0218785	0.00231228	3.04e-21		rs4075958	-	-	-		-0.02	0.021	0.3271
rs115986297	GMDS	G	A	0.543426	6	2050791	-0.0218986	0.00205045	1.28e-26		rs115986297	-	-	-		-	-	-
rs12192672	RREB1	A	G	0.297603	6	7229619	0.0216968	0.00222788	2.07e-22		rs12192672	-	-	-		-	-	-
rs1794849	EDN1	C	T	0.727464	6	12294862	-0.0166332	0.00229561	4.31e-13		rs1794849	-	-	-		-	-	-
rs35003605	LOC105374946	G	T	0.0814431	6	15176258	0.0339415	0.00373274	9.69e-20		rs35003605	-	-	-		-	-	-
rs6914805	GMPR	T	C	0.262557	6	16281187	0.0175835	0.00231357	2.96e-14		rs6914805	-	-	-		-0.007	0.023	0.7565
rs75594716	LRRC16A	A	G	0.0495887	6	25588835	0.0270118	0.00475939	1.38e-08		rs75594716	-	-	-		-	-	-
rs144861591	-	T	C	0.077511	6	26072992	-0.0352213	0.00384182	4.85e-20		rs144861591	-	-	-		-	-	-
rs187788311	-	C	A	0.0151941	6	27656470	0.0501848	0.00869559	7.87e-09		rs187788311	-	-	-		-	-	-
rs9261567	-	C	T	0.136245	6	30185244	0.0198118	0.00297025	2.56e-11		rs9261567	-	-	-		-	-	-
rs2854008	-	A	G	0.306095	6	31312538	-0.0344914	0.00221679	1.44e-54		rs2854008	-	-	-		-0.0073	0.024	0.7604
rs7769073	LST1	A	T	0.0325119	6	31554607	0.0405347	0.00577359	2.21e-12		rs7769073	-	-	-		-	-	-
rs6901373	-	C	T	0.310711	6	32442157	-0.0171243	0.00226531	4.06e-14		rs6901373	-	-	-		0.014	0.024	0.564999
rs62407630	ITPR3	G	A	0.828349	6	33597592	-0.0166724	0.00271281	7.96e-10		rs62407630	-	-	-		-	-	-
rs4713943	PNPLA1	T	C	0.356525	6	36227340	-0.0125703	0.0021345	3.89e-09		rs4713943	-	-	-		-0.048	0.02	0.0176401
rs1155347	-	C	T	0.218657	6	39146230	-0.0149108	0.00249206	2.19e-09		rs1155347	-	-	-		-	-	-
rs9349205	CCND3	A	G	0.251981	6	41925159	0.0693099	0.00234336	5.08e-192		rs9349205	-	-	-		0.045	0.023	0.0495405
rs4554318	CCND3	T	C	0.466854	6	42012159	-0.0254331	0.00206947	1.05e-34		rs4554318	-	-	-		-0.038	0.024	0.1183
rs13207351	VEGFA	G	A	0.49792	6	43737794	-0.0220235	0.00203731	3.12e-27		rs13207351	-	-	-		-	-	-
rs744103	LOC107986598	A	T	0.685363	6	43805362	0.0287352	0.0021999	5.54e-39		rs744103	-	-	-		0.0059	0.022	0.7889
rs833805	LOC101929705	G	A	0.884752	6	44030011	0.0485457	0.00334525	1.05e-47		rs833805	-	-	-		-0.067	0.054	0.2203
rs13215883	DST	G	A	0.182483	6	56723725	0.0147028	0.00264973	2.88e-08		rs13215883	-	-	-		0.01	0.025	0.6723
rs905670	BACH2	A	G	0.351549	6	90958502	-0.0133163	0.0021329	4.29e-10		rs905670	-	-	-		-0.019	0.021	0.369
rs12193948	ARMC2	C	T	0.132439	6	109291701	0.0191734	0.00303482	2.66e-10		rs12193948	-	-	-		-	-	-
rs9487023	LOC100996634	G	A	0.44979	6	109590004	-0.0506556	0.00204599	3.28e-135		rs9487023	-	-	-		-	-	-
rs9400465	SLC16A10	G	C	0.678085	6	111417111	-0.0128619	0.002207	5.62e-09		rs9400465	-	-	-		-	-	-
rs147886588	ASF1A	G	C	0.164296	6	119215902	0.0157556	0.00276387	1.2e-08		rs147886588	-	-	-		-	-	-
rs12196049	-	C	A	0.199476	6	121786091	0.0192306	0.00256972	7.25e-14		rs12196049	-	-	-		-	-	-
rs12055505	PKIB	G	A	0.148296	6	122905757	0.0177898	0.00287479	6.09e-10		rs12055505	-	-	-		0.025	0.029	0.3769
rs10782230	NCOA7	A	G	0.480982	6	126228512	0.0149803	0.00203964	2.07e-13		rs10782230	-	-	-		-0.006	0.02	0.7636
rs2745353	LOC105377989	T	C	0.519398	6	127452935	0.0180499	0.00203977	8.87e-19		rs2745353	-	-	-		-0.014	0.019	0.459
rs7774174	L3MBTL3	G	A	0.318671	6	130405020	-0.0157882	0.00218556	5.06e-13		rs7774174	-	-	-		-0.051	0.021	0.01583
rs1208280	TARID	G	A	0.400644	6	134165237	-0.0114719	0.00208093	3.53e-08		rs1208280	-	-	-		-	-	-
rs112225687	LOC101928277	T	C	0.0511783	6	135008361	0.0280527	0.00512306	4.36e-08		rs112225687	-	-	-		-	-	-
rs9389230	LOC101928277	G	A	0.688872	6	135143334	-0.0308476	0.00223532	2.61e-43		rs9389230	-	-	-		-	-	-
rs6569976	-	A	C	0.603386	6	135224753	0.0373812	0.00209115	1.96e-71		rs6569976	-	-	-		-	-	-
rs12191243	-	G	C	0.233588	6	135446826	0.09403	0.00240366	0		rs12191243	-	-	-		0.01	0.023	0.6532
rs590856	LOC105378023	A	G	0.552703	6	139844429	0.0367806	0.00205134	7.41e-72		rs590856	-	-	-		0.055	0.02	0.00602601
rs17087971	ARID1B	A	G	0.281375	6	157293632	0.0155887	0.00228095	8.26e-12		rs17087971	-	-	-		-0.028	0.024	0.2482
rs381500	LOC105378102	A	C	0.451595	6	164478388	0.0273098	0.00204871	1.58e-40		rs381500	-	-	-		0.029	0.019	0.1402
rs2934849	PDE10A	C	T	0.631084	6	166162335	-0.0124264	0.00211074	3.93e-09		rs2934849	-	-	-		0.019	0.021	0.3573
rs2516608	HGC63	C	T	0.428676	6	168377880	-0.0115483	0.00209671	3.64e-08		rs2516608	-	-	-		-	-	-
rs2860300	LOC154449	C	A	0.805692	7	170563106	-0.0152098	0.0025791	3.7e-09		rs2860300	-	-	-		-	-	-
rs9771385	PRKAR1B	A	G	0.602061	7	672509	0.0183899	0.0020905	1.41e-18		rs9771385	-	-	-		-	-	-
rs62435145	-	T	G	0.691683	7	1286567	-0.0236205	0.00227722	3.33e-25		rs62435145	-	-	-		-	-	-
rs7785898	WIPI2	C	A	0.879637	7	5269424	0.0233004	0.00314722	1.33e-13		rs7785898	-	-	-		-	-	-
rs11773804	HOXA9	G	T	0.407717	7	27206688	0.0138125	0.00208473	3.46e-11		rs11773804	-	-	-		0.018	0.024	0.4665
rs28623683	NT5C3A	T	C	0.308753	7	33096644	-0.0143045	0.00221121	9.87e-11		rs28623683	-	-	-		-	-	-
rs6462990	LOC105375242	C	T	0.409026	7	40913646	0.0121895	0.00208042	4.66e-09		rs6462990	-	-	-		-0.0052	0.019	0.784401
rs12155038	H2AFV	A	G	0.435286	7	44872977	-0.0267582	0.00205253	7.73e-39		rs12155038	-	-	-		-	-	-
rs6592965	IKZF1	A	G	0.453966	7	50427982	-0.0375299	0.00205053	8.56e-75		rs6592965	-	-	-		-	-	-
rs10486757	GRB10	A	G	0.116015	7	50693858	-0.0182823	0.00319513	1.05e-08		rs10486757	-	-	-		-0.024	0.027	0.3845
rs2908545	CHCHD2	C	G	0.519891	7	56175718	-0.0113264	0.00203818	2.75e-08		rs2908545	-	-	-		-	-	-
rs6460528	AUTS2	C	T	0.543082	7	69218337	-0.0121525	0.0020485	2.99e-09		rs6460528	-	-	-		-0.063	0.019	0.00116799
rs148083940	-	G	C	0.128088	7	80322255	0.0286301	0.00317368	1.87e-19		rs148083940	-	-	-		-	-	-
rs6972539	KPNA7	T	G	0.798207	7	98795409	-0.0182054	0.00254347	8.22e-13		rs6972539	-	-	-		0.016	0.026	0.55
rs139409096	-	C	G	0.05058	7	99873449	-0.0482388	0.0046746	5.81e-25		rs139409096	-	-	-		-	-	-
rs2075672	TFR2	G	A	0.62386	7	100240296	-0.0646444	0.00209893	5.18e-208		rs2075672	-	-	-		-	-	-
rs147120097	-	G	A	0.0479324	7	100929382	-0.032409	0.00491928	4.46e-11		rs147120097	-	-	-		-	-	-
rs35150201	STMP1	G	T	0.483982	7	135346262	-0.0113174	0.00204392	3.08e-08		rs35150201	-	-	-		-	-	-
rs2069443	CDK5	G	T	0.25469	7	150755173	0.0197548	0.00233603	2.76e-17		rs2069443	-	-	-		-	-	-
rs73169678	SMARCD3	A	C	0.111935	7	150953205	-0.022278	0.00324631	6.77e-12		rs73169678	-	-	-		-	-	-
rs10224210	PRKAG2	C	T	0.282472	8	151413194	-0.0501239	0.00226393	1.54e-108		rs10224210	-	-	-		-0.0096	0.021	0.6574
rs7853	ERI1	G	A	0.447701	8	8890814	0.0129201	0.00205035	2.95e-10		rs7853	-	-	-		-	-	-
rs7819881	-	A	C	0.669995	8	23474415	0.0177257	0.00218856	5.55e-16		rs7819881	-	-	-		0.012	0.019	0.536801
rs9694042	-	A	G	0.621842	8	26280815	0.0124799	0.00210583	3.1e-09		rs9694042	-	-	-		0.018	0.024	0.4556
rs11136012	-	C	A	0.563213	8	27699715	-0.0116658	0.0020591	1.47e-08		rs11136012	-	-	-		-	-	-
rs6998007	-	T	C	0.566033	8	40045119	-0.0159368	0.00206406	1.16e-14		rs6998007	-	-	-		-	-	-
rs6474401	SLC20A2	C	T	0.387134	8	42367068	-0.0230204	0.00209009	3.3e-28		rs6474401	-	-	-		-	-	-
rs1917438	-	A	G	0.305117	8	46998672	0.0158775	0.00222939	1.07e-12		rs1917438	-	-	-		-	-	-
rs59282311	-	G	A	0.351287	8	66886456	-0.0140785	0.00213527	4.31e-11		rs59282311	-	-	-		-	-	-
rs7459499	INTS8	A	T	0.600927	8	95837670	-0.0130129	0.00216805	1.95e-09		rs7459499	-	-	-		-	-	-
rs2599711	NDUFAF6	A	T	0.802766	8	96072196	-0.0196138	0.00258867	3.55e-14		rs2599711	-	-	-		0.024	0.023	0.2846
rs28928592	RRM2B	T	A	0.112025	8	103231677	-0.0178137	0.00323029	3.5e-08		rs28928592	-	-	-		-	-	-
rs827590	-	C	T	0.901415	8	104364295	-0.0216735	0.0034473	3.24e-10		rs827590	-	-	-		-	-	-
rs13272834	ZFPM2	A	G	0.173824	8	106384772	-0.0160321	0.00269795	2.81e-09		rs13272834	-	-	-		-0.021	0.026	0.4084
rs1283705	ANGPT1	A	T	0.583854	8	108401111	0.0118374	0.00206832	1.05e-08		rs1283705	-	-	-		-	-	-
rs2625673	TRPS1	T	A	0.455928	8	116499686	-0.0144128	0.00204971	2.05e-12		rs2625673	-	-	-		-	-	-
rs279620	-	G	A	0.0998415	8	122788225	0.0187203	0.00341371	4.16e-08		rs279620	-	-	-		-	-	-
rs28601761	-	G	C	0.419419	8	126500031	0.0189127	0.00209039	1.47e-19		rs28601761	-	-	-		-	-	-
rs1991866	CCDC26	C	G	0.576545	9	130624105	0.0196447	0.00207978	3.56e-21		rs1991866	-	-	-		-0.022	0.019	0.2418
rs7032549	VLDLR-AS1	A	G	0.585657	9	2623615	0.0121264	0.00206778	4.51e-09		rs7032549	-	-	-		0.0061	0.02	0.7548
rs1074449	GLIS3	G	C	0.339593	9	4104571	0.0153057	0.00215796	1.32e-12		rs1074449	-	-	-		-0.0045	0.02	0.8247
rs10974716	PLPP6	G	C	0.253021	9	4661574	-0.0196722	0.00242908	5.58e-16		rs10974716	-	-	-		-0.0023	0.033	0.9436
rs17803780	RCL1	C	T	0.211478	9	4849647	0.0450019	0.00249799	1.6e-72		rs17803780	-	-	-		-	-	-
rs7022391	IL33	C	T	0.937337	9	6234125	0.0261419	0.00421293	5.47e-10		rs7022391	-	-	-		-	-	-
rs17278406	LOC101929507	A	G	0.301398	9	13976285	-0.0230876	0.00223188	4.47e-25		rs17278406	-	-	-		-0.024	0.024	0.3188
rs12379622	FOCAD	A	G	0.219851	9	20890316	0.0140921	0.00246224	1.05e-08		rs12379622	-	-	-		-0.0033	0.022	0.8799
rs10758139	ACO1	G	A	0.344647	9	32435676	0.015848	0.00214702	1.57e-13		rs10758139	-	-	-		-0.0027	0.019	0.8874
rs12352863	B4GALT1	C	G	0.186714	9	33116941	-0.014342	0.00262538	4.69e-08		rs12352863	-	-	-		-	-	-
rs28778940	LOC105376157	A	G	0.331833	9	98298352	-0.0118706	0.00216684	4.3e-08		rs28778940	-	-	-		-	-	-
rs10978661	LOC105376204	C	T	0.124472	9	109618474	0.0191415	0.00310004	6.64e-10		rs10978661	-	-	-		-0.013	0.031	0.6617
rs150425398	-	T	A	0.0129591	9	114702729	0.0655242	0.00909404	5.81e-13		rs150425398	-	-	-		-	-	-
rs10981269	SUSD1	T	C	0.210376	9	114887230	-0.0172011	0.00250879	7.08e-12		rs10981269	-	-	-		0.0034	0.023	0.883
rs2050866	RGS3	A	G	0.0946179	9	116278240	-0.0206853	0.00348585	2.96e-09		rs2050866	-	-	-		0.0045	0.031	0.8862
rs72752884	AK1	T	C	0.112897	9	130628500	0.0283877	0.00324966	2.43e-18		rs72752884	-	-	-		-	-	-
rs4962034	GFI1B	G	C	0.611199	9	135866648	-0.0116194	0.00211951	4.21e-08		rs4962034	-	-	-		-	-	-
rs550057	#N/A	T	C	0.254597	9	136146597	-0.0593662	0.00234238	1.39e-141		rs550057	-	-	-		-	-	-
rs8176635	ABO	A	G	0.329638	9	136152009	0.0221551	0.00216996	1.8e-24		rs8176635	-	-	-		-	-	-
rs11789898	BRD3	T	G	0.165745	9	136925663	-0.015327	0.00274488	2.35e-08		rs11789898	-	-	-		-0.0028	0.024	0.9052
rs4842131	LHX3	C	T	0.579885	10	139092679	0.0121272	0.00207525	5.11e-09		rs4842131	-	-	-		-	-	-
rs7908590	LARP4B	G	C	0.0767319	10	952523	-0.021879	0.00384621	1.28e-08		rs7908590	-	-	-		0.025	0.039	0.518601
rs12762783	-	C	A	0.453694	10	3812082	-0.0123823	0.00205293	1.63e-09		rs12762783	-	-	-		-0.015	0.019	0.4333
rs61828723	-	G	A	0.0776934	10	3886904	0.0240659	0.00391869	8.19e-10		rs61828723	-	-	-		-	-	-
rs11258533	FRMD4A	T	C	0.460643	10	13737768	0.0123899	0.00207388	2.31e-09		rs11258533	-	-	-		-	-	-
rs12356713	-	T	A	0.503283	10	36460993	0.0123828	0.0020438	1.37e-09		rs12356713	-	-	-		-	-	-
rs2281841	TMEM72	C	T	0.581057	10	45406608	-0.0353579	0.00214061	2.89e-61		rs2281841	-	-	-		-0.0015	0.019	0.9398
rs901683	2020-03-08	A	G	0.0705329	10	45966422	-0.0483764	0.0039994	1.13e-33		rs901683	-	-	-		0.06	0.037	0.0984396
rs34130368	GDF2	T	G	0.115092	10	48411796	-0.0178989	0.00319515	2.12e-08		rs34130368	-	-	-		-	-	-
rs17476364	HK1	C	T	0.10988	10	71094504	0.0645541	0.00325867	2.73e-87		rs17476364	-	-	-		-	-	-
rs67372909	ZMIZ1-AS1	C	T	0.242514	10	80805016	-0.0179216	0.00237868	4.92e-14		rs67372909	-	-	-		-	-	-
rs10887704	-	A	G	0.687548	10	88963038	0.0124286	0.00220707	1.79e-08		rs10887704	-	-	-		-	-	-
rs644205	-	A	G	0.194618	10	89745814	-0.0178912	0.00257802	3.93e-12		rs644205	-	-	-		-0.016	0.024	0.4856
rs10786559	-	C	G	0.258716	10	101308890	-0.0192746	0.00233414	1.49e-16		rs10786559	-	-	-		0.0039	0.021	0.8566
rs77335224	BORCS7-ASMT	T	C	0.0851664	10	104636276	-0.0209944	0.00365226	9.02e-09		rs77335224	-	-	-		-	-	-
rs12573103	OBFC1	G	A	0.513559	10	105639241	-0.0123717	0.00204348	1.41e-09		rs12573103	-	-	-		-	-	-
rs58315919	NRAP	T	C	0.235569	10	115363664	0.0138116	0.00241053	1.01e-08		rs58315919	-	-	-		-	-	-
rs11245450	ZRANB1	A	G	0.422383	11	126658075	-0.0145964	0.0020807	2.3e-12		rs11245450	-	-	-		0.0091	0.021	0.66
rs11245982	SCGB1C1	C	G	0.369407	11	186450	0.0135195	0.00231921	5.57e-09		rs11245982	-	-	-		-	-	-
rs2077078	TSPAN32	T	C	0.113249	11	2322136	-0.0265486	0.00322424	1.82e-16		rs2077078	-	-	-		-0.0066	0.044	0.8797
rs11042097	ST5	G	T	0.246058	11	8862844	0.0240106	0.00237143	4.31e-24		rs11042097	-	-	-		-	-	-
rs368417629	SBF2	T	G	0.234535	11	10195282	-0.0373918	0.00242417	1.17e-53		rs368417629	-	-	-		-	-	-
rs2860284	CAND111	C	T	0.872743	11	10386476	0.0196081	0.00306447	1.57e-10		rs2860284	-	-	-		-	-	-
rs10741616	ARNTL	A	G	0.381798	11	13333851	0.0143406	0.00209716	8.04e-12		rs10741616	-	-	-		0.016	0.019	0.3854
rs7482541	LOC105376571	C	T	0.415644	11	16664123	-0.014566	0.00208291	2.69e-12		rs7482541	-	-	-		-	-	-
rs10500844	LOC105376580	A	C	0.71305	11	19250164	0.0233892	0.00230147	2.93e-24		rs10500844	-	-	-		-0.013	0.021	0.5235
rs7118505	LOC105376580	T	C	0.902363	11	19257849	0.0202938	0.00363303	2.33e-08		rs7118505	-	-	-		-	-	-
rs2902449	ELP4	A	C	0.634629	11	31793265	0.014044	0.00215384	7.02e-11		rs2902449	-	-	-		-	-	-
rs2273799	LOC105376621	C	T	0.487874	11	33913568	-0.0189718	0.00204626	1.85e-20		rs2273799	-	-	-		0.026	0.02	0.1991
rs174574	FADS2	C	A	0.646892	11	61600342	-0.0280922	0.00213468	1.53e-39		rs174574	-	-	-		-	-	-
rs589030	PLCB3	C	G	0.339632	11	64031798	0.014522	0.00214869	1.4e-11		rs589030	-	-	-		-	-	-
rs7952436	KDM2A	T	C	0.0832014	11	67024534	0.0286209	0.00369154	8.99e-15		rs7952436	-	-	-		-	-	-
rs10899105	-	A	T	0.106195	11	75447117	0.0206993	0.0033149	4.26e-10		rs10899105	-	-	-		-	-	-
rs496321	LOC101929295	C	T	0.615168	11	94886632	0.0117591	0.00209062	1.86e-08		rs496321	-	-	-		-0.021	0.019	0.288
rs4255510	C11orf65	C	A	0.407059	11	108314362	0.0178022	0.00207933	1.12e-17		rs4255510	-	-	-		-	-	-
rs10891256	-	T	C	0.494097	11	111196937	0.0128444	0.00204145	3.14e-10		rs10891256	-	-	-		0.014	0.019	0.4713
rs17116384	ZBTB16	G	A	0.319803	11	113981241	0.0172993	0.00219444	3.2e-15		rs17116384	-	-	-		0.025	0.02	0.2219
rs12798851	MPZL2	G	T	0.132018	11	118135973	-0.0184814	0.00303445	1.13e-09		rs12798851	-	-	-		-	-	-
rs1940751	-	A	G	0.619379	12	127941828	-0.0176952	0.0021029	3.95e-17		rs1940751	-	-	-		-0.024	0.019	0.2066
rs16929368	CACNA1C	A	T	0.375753	12	2523772	0.0263987	0.00212055	1.44e-35		rs16929368	-	-	-		0.027	0.021	0.1977
rs2365567	-	G	A	0.654504	12	6843847	-0.0120255	0.00214703	2.13e-08		rs2365567	-	-	-		-0.05	0.019	0.01035
rs11053801	KLRC1	G	T	0.853247	12	10596117	0.0196141	0.00301574	7.84e-11		rs11053801	-	-	-		-	-	-
rs2541138	ETV6	G	T	0.949309	12	11800938	0.0266707	0.00467215	1.14e-08		rs2541138	-	-	-		-	-	-
rs12811512	GPRC5A	T	C	0.151607	12	13046211	-0.0266035	0.00284106	7.73e-21		rs12811512	-	-	-		-	-	-
rs10880864	ARID2	G	T	0.502979	12	46261301	0.013782	0.00204409	1.56e-11		rs10880864	-	-	-		-	-	-
rs78374304	-	A	T	0.618355	12	48403839	0.0228059	0.00209669	1.5e-27		rs78374304	-	-	-		-	-	-
rs11169872	-	T	G	0.257521	12	51928183	-0.0138592	0.00242233	1.06e-08		rs11169872	-	-	-		-	-	-
rs3741651	SP1	G	A	0.174106	12	53777171	0.0296127	0.00268583	2.91e-28		rs3741651	-	-	-		-0.018	0.025	0.461
rs35979828	NFE2	T	C	0.0690777	12	54685880	-0.0274841	0.0040127	7.43e-12		rs35979828	-	-	-		-	-	-
rs2657910	-	A	G	0.142169	12	56891649	-0.0164464	0.00292013	1.78e-08		rs2657910	-	-	-		-	-	-
rs3730590	MDM2	T	C	0.407141	12	69220636	0.0115163	0.0020719	2.73e-08		rs3730590	-	-	-		-0.01	0.019	0.5962
rs6538148	-	G	C	0.701953	12	88818479	-0.0232938	0.00223278	1.77e-25		rs6538148	-	-	-		-0.032	0.02	0.1178
rs2089111	LOC105369895	G	C	0.265878	12	91180019	0.0151493	0.0023406	9.66e-11		rs2089111	-	-	-		-	-	-
rs10774599	-	G	T	0.369614	12	110697448	-0.0168351	0.00211348	1.65e-15		rs10774599	-	-	-		-0.0016	0.019	0.9327
rs3184504	SH2B3	C	T	0.518198	12	111884608	-0.036569	0.00203731	5.2e-72		rs3184504	-	-	-		-0.03	0.019	0.1116
rs7312586	WSB2	A	G	0.36408	12	118480874	0.0118963	0.00211763	1.94e-08		rs7312586	-	-	-		-	-	-
rs2005455	MLEC	G	A	0.393805	12	121128699	0.0301081	0.00208566	3.18e-47		rs2005455	-	-	-		0.029	0.019	0.124
rs9863	CCDC92	C	T	0.325846	12	124421453	-0.012606	0.00218232	7.64e-09		rs9863	-	-	-		-0.02	0.02	0.323
rs4242906	FBRSL1	G	A	0.228655	13	133105852	0.0207683	0.0024304	1.29e-17		rs4242906	-	-	-		-	-	-
rs1340817	-	G	A	0.355572	13	29230581	-0.017337	0.00213228	4.28e-16		rs1340817	-	-	-		0.024	0.019	0.2104
rs602133	STARD13	T	C	0.308713	13	33697449	0.0131032	0.00220836	2.97e-09		rs602133	-	-	-		-0.013	0.02	0.5155
rs9549260	-	A	C	0.216033	13	41254104	0.0258958	0.00248198	1.76e-25		rs9549260	-	-	-		0.024	0.023	0.2834
rs77685055	TBC1D4	A	G	0.0995933	13	76055602	0.0426196	0.00343203	2.12e-35		rs77685055	-	-	-		-	-	-
rs9521025	MYO16	C	A	0.360028	13	109422126	0.0158743	0.00212314	7.63e-14		rs9521025	-	-	-		0.034	0.019	0.0831706
rs6602909	GAS6	C	T	0.325235	14	114551993	0.0186618	0.00217815	1.06e-17		rs6602909	-	-	-		-0.0024	0.024	0.9228
rs12889267	ARHGEF40	G	A	0.168302	14	21542766	-0.0154824	0.0027187	1.24e-08		rs12889267	-	-	-		-	-	-
rs797343	LOC102724945	T	C	0.680735	14	34646269	0.0135128	0.00218649	6.41e-10		rs797343	-	-	-		-	-	-
rs113131010	BAZ1A	A	G	0.101254	14	35241254	0.0223717	0.00338129	3.69e-11		rs113131010	-	-	-		-	-	-
rs8018823	MIPOL1	A	G	0.287494	14	37718177	-0.0162543	0.00225512	5.7e-13		rs8018823	-	-	-		0.0073	0.021	0.7279
rs12881869	MAP4K5	T	C	0.0712875	14	50923249	-0.029918	0.00396264	4.36e-14		rs12881869	-	-	-		-0.014	0.034	0.68
rs1256061	ESR2	T	G	0.476086	14	64703593	-0.0182763	0.00204351	3.78e-19		rs1256061	-	-	-		0.018	0.019	0.3285
rs11627485	FNTB	C	T	0.450001	14	65487694	-0.0215317	0.00205303	9.92e-26		rs11627485	-	-	-		-	-	-
rs1314916	RAD51B	G	A	0.139505	14	68710834	0.0229239	0.00294606	7.2e-15		rs1314916	-	-	-		0.0064	0.026	0.8068
rs1007934	ZFYVE1	A	G	0.418596	14	73463479	-0.018931	0.00206392	4.65e-20		rs1007934	-	-	-		0.0076	0.019	0.6893
rs62005115	BBOF1	C	G	0.118568	14	74528952	-0.020846	0.00315061	3.68e-11		rs62005115	-	-	-		-	-	-
rs11625512	LOC101928957	C	T	0.441893	14	91988576	-0.0118093	0.00205207	8.68e-09		rs11625512	-	-	-		0.007	0.019	0.713199
rs1257444	BCL11B	G	A	0.540761	14	99687211	0.0139567	0.00204821	9.5e-12		rs1257444	-	-	-		-	-	-
rs12885878	-	G	A	0.773887	14	104007555	0.0171122	0.00249961	7.61e-12		rs12885878	-	-	-		-0.0034	0.024	0.8877
rs28560192	-	T	C	0.102098	14	105581095	-0.0185301	0.00338687	4.47e-08		rs28560192	-	-	-		-	-	-
rs7149013	BRF1	C	T	0.295548	15	105759840	0.0170252	0.00223759	2.77e-14		rs7149013	-	-	-		-	-	-
rs12904922	FMN1	A	G	0.17798	15	33356715	0.0172047	0.00266605	1.1e-10		rs12904922	-	-	-		0.028	0.024	0.2366
rs12050884	EIF2AK4	A	C	0.207929	15	40306334	-0.0224153	0.00251218	4.57e-19		rs12050884	-	-	-		-0.013	0.1	0.8944
rs73396323	-	A	G	0.110444	15	41454691	-0.0197792	0.0032578	1.27e-09		rs73396323	-	-	-		-	-	-
rs12912192	SPPL2A	A	G	0.145584	15	51057181	0.0169759	0.0029158	5.82e-09		rs12912192	-	-	-		0.0015	0.027	0.9545
rs9796722	TEX9	T	A	0.563452	15	56603404	0.0127752	0.00205468	5.05e-10		rs9796722	-	-	-		-	-	-
rs2043082	LOC101928635	A	G	0.357413	15	58674308	-0.0122811	0.00212999	8.13e-09		rs2043082	-	-	-		-	-	-
rs2070895	LOC101928635	A	G	0.218899	15	58723939	-0.0183265	0.002466	1.07e-13		rs2070895	-	-	-		-0.017	0.023	0.4726
rs4104357	SNX1	A	G	0.848153	15	64401810	0.0166913	0.00284303	4.34e-09		rs4104357	-	-	-		-	-	-
rs7166529	LINC01169	A	G	0.298921	15	66924849	-0.0137064	0.00224824	1.09e-09		rs7166529	-	-	-		0.0051	0.022	0.8167
rs11072332	NR2E3	T	G	0.227062	15	72108307	-0.0218858	0.00243522	2.55e-19		rs11072332	-	-	-		-	-	-
rs12903896	-	T	C	0.662665	15	75052495	-0.0188884	0.00216106	2.33e-18		rs12903896	-	-	-		-	-	-
rs4886755	NRG4	G	A	0.512134	15	76298132	-0.0254676	0.00203822	8.09e-36		rs4886755	-	-	-		-0.034	0.018	0.0655994
rs11857860	-	C	T	0.749909	15	77839761	0.0149436	0.00235398	2.18e-10		rs11857860	-	-	-		0.0026	0.021	0.9017
rs4887023	-	G	C	0.394105	15	78535437	-0.022119	0.00208498	2.74e-26		rs4887023	-	-	-		0.0008	0.019	0.9664
rs1827487	LOC105370924	A	G	0.269536	15	82391287	0.0130138	0.00230922	1.75e-08		rs1827487	-	-	-		-0.011	0.022	0.6107
rs338533	AKAP13	T	G	0.132989	16	86252093	-0.0175295	0.00301878	6.37e-09		rs338533	-	-	-		-0.013	0.026	0.6182
rs2238368	NPRL3	T	C	0.46242	16	170328	0.0303683	0.00204049	4.41e-50		rs2238368	-	-	-		-0.011	0.02	0.5768
rs757461	LINC01569	T	C	0.0786331	16	4295908	-0.0227108	0.00381383	2.61e-09		rs757461	-	-	-		-	-	-
rs41278174	ABCC6	A	G	0.0272316	16	16259596	0.0480721	0.00625752	1.57e-14		rs41278174	-	-	-		-	-	-
rs111384198	SULT1A1	C	T	0.35681	16	28617934	-0.016005	0.00224395	9.87e-13		rs111384198	-	-	-		-	-	-
rs3809627	TBX6	A	C	0.400952	16	30103160	0.0339892	0.00208027	5.5e-60		rs3809627	-	-	-		-	-	-
rs8060857	STX1B	A	G	0.626914	16	31002720	0.0223076	0.00211259	4.64e-26		rs8060857	-	-	-		0.027	0.019	0.1657
rs2052285	-	A	G	0.611502	16	51188432	-0.0176743	0.00209112	2.87e-17		rs2052285	-	-	-		-	-	-
rs30935	-	G	A	0.449074	16	55320501	0.0128723	0.00204751	3.24e-10		rs30935	-	-	-		-0.0035	0.019	0.8522
rs7187289	-	C	A	0.164965	16	67967878	0.0303687	0.00274367	1.8e-28		rs7187289	-	-	-		-0.026	0.024	0.2832
rs62047964	VAC14	T	C	0.0639183	16	70729954	0.028336	0.00437513	9.39e-11		rs62047964	-	-	-		-	-	-
rs77303550	TXNL4B	T	C	0.192919	16	72079657	-0.0215848	0.00259028	7.91e-17		rs77303550	-	-	-		-	-	-
rs7193541	RFWD3	C	T	0.418727	16	74664743	-0.0112695	0.00206467	4.81e-08		rs7193541	-	-	-		-0.032	0.019	0.0953301
rs731749	-	A	G	0.0892133	16	86356582	-0.0255896	0.00364248	2.14e-12		rs731749	-	-	-		0.0038	0.038	0.9207
rs71394099	-	A	G	0.0200221	16	88515192	-0.0430771	0.00756169	1.22e-08		rs71394099	-	-	-		-	-	-
rs11865281	ZFPM1	T	C	0.0171395	16	88556622	0.0703054	0.00788311	4.75e-19		rs11865281	-	-	-		-	-	-
rs551118	LOC107984842	G	C	0.577982	16	88856084	-0.0302387	0.00209704	4.01e-47		rs551118	-	-	-		-	-	-
rs6500462	DEF8	C	G	0.0985321	17	90015960	-0.020142	0.00344803	5.17e-09		rs6500462	-	-	-		0.037	0.034	0.2752
rs12950305	CRK	G	A	0.712436	17	1361363	0.0128205	0.00225783	1.36e-08		rs12950305	-	-	-		-	-	-
rs78378222	TP53	G	T	0.0125876	17	7571752	0.0862027	0.00933199	2.54e-20		rs78378222	-	-	-		-	-	-
rs4321249	CHD3	A	G	0.418267	17	7795529	0.015929	0.00206761	1.32e-14		rs4321249	-	-	-		-0.0096	0.02	0.6373
rs4791641	PFAS	T	C	0.504649	17	8161149	-0.0136171	0.00203706	2.32e-11		rs4791641	-	-	-		-0.0071	0.019	0.7042
rs4985754	TNFRSF13B	A	C	0.139604	17	16875636	-0.018237	0.00295979	7.21e-10		rs4985754	-	-	-		-	-	-
rs865923	LOC105371568	C	T	0.622792	17	18054917	-0.0146289	0.00210433	3.61e-12		rs865923	-	-	-		-0.031	0.019	0.1023
rs918227	SPECC1	G	A	0.599041	17	20002164	-0.0154365	0.00209131	1.57e-13		rs918227	-	-	-		0.034	0.02	0.0847598
rs71373621	KCNJ12	A	G	0.627314	17	21279486	0.0140573	0.00216629	8.65e-11		rs71373621	-	-	-		-	-	-
rs9892942	FAM222B	T	C	0.19604	17	27178761	-0.024123	0.00257307	6.94e-21		rs9892942	-	-	-		-0.004	0.023	0.865
rs9303628	SLC6A4	C	T	0.471695	17	28527228	-0.0112895	0.00204074	3.17e-08		rs9303628	-	-	-		-	-	-
rs6607275	TADA2A	C	T	0.636989	17	35833208	-0.0124706	0.00212079	4.1e-09		rs6607275	-	-	-		-	-	-
rs1495099	PPP1R1B	G	C	0.718628	17	37784464	-0.025674	0.00227169	1.3e-29		rs1495099	-	-	-		-	-	-
rs62062271	MAPT	C	T	0.228942	17	44091988	0.0483278	0.00243066	6.44e-88		rs62062271	-	-	-		-	-	-
rs1292041	TUBD1	G	A	0.52828	17	57938041	-0.0130995	0.00205725	1.92e-10		rs1292041	-	-	-		-	-	-
rs9905274	BCAS3	C	T	0.833637	17	59450441	-0.0301774	0.00274889	4.92e-28		rs9905274	-	-	-		0.028	0.025	0.2489
rs6504179	STRADA	G	T	0.643476	17	61812995	-0.014873	0.00213081	2.96e-12		rs6504179	-	-	-		0.023	0.02	0.2474
rs1972989	COG1	G	A	0.53811	17	71187273	-0.012898	0.00204835	3.04e-10		rs1972989	-	-	-		-	-	-
rs2748427	TMC6	G	A	0.218563	17	76121864	0.0325943	0.0024636	5.99e-40		rs2748427	-	-	-		-	-	-
rs73999671	AFMID	C	G	0.0141928	17	76184224	-0.0491194	0.0087034	1.67e-08		rs73999671	-	-	-		-	-	-
rs3208787	NPLOC4	G	A	0.165197	18	79525660	0.0202278	0.00274896	1.87e-13		rs3208787	-	-	-		-	-	-
rs35954636	-	G	T	0.124328	18	12886441	0.0187749	0.00309781	1.36e-09		rs35954636	-	-	-		-	-	-
rs2612581	SLC14A2	G	A	0.904026	18	43084185	0.02	0.0034657	7.89e-09		rs2612581	-	-	-		0.032	0.03	0.2913
rs12607898	C18orf25	G	A	0.746699	18	43802778	0.0276404	0.00234683	5.15e-32		rs12607898	-	-	-		-0.018	0.022	0.4137
rs2337106	SMAD7	G	C	0.515459	18	46460903	-0.0147148	0.00205047	7.18e-13		rs2337106	-	-	-		0.014	0.023	0.5326
rs79491673	-	T	A	0.288681	18	51773423	0.0131766	0.0022796	7.47e-09		rs79491673	-	-	-		-	-	-
rs12963741	ATP8B1	T	C	0.124967	18	55322011	-0.0193118	0.00308343	3.78e-10		rs12963741	-	-	-		-	-	-
rs17758695	BCL2	T	C	0.029547	19	60920854	-0.0646548	0.00601479	6.03e-27		rs17758695	-	-	-		-	-	-
rs123698	PTBP1	C	G	0.603287	19	807442	0.0177486	0.00208211	1.54e-17		rs123698	-	-	-		-	-	-
rs757293	C19orf24	C	T	0.919705	19	1277427	0.021476	0.00390125	3.7e-08		rs757293	-	-	-		-	-	-
rs36065733	DOT1L	G	T	0.472518	19	2163771	0.023259	0.00204933	7.55e-30		rs36065733	-	-	-		-	-	-
rs11085058	-	A	G	0.174252	19	4070990	0.0370709	0.0026983	6.12e-43		rs11085058	-	-	-		-	-	-
rs8887	HDGFRP2	C	T	0.573498	19	4502201	-0.019247	0.0020795	2.14e-20		rs8887	-	-	-		-0.012	0.021	0.550201
rs8110787	KLF1	T	C	0.391182	19	12999458	-0.0421055	0.00208371	9.57e-91		rs8110787	-	-	-		-	-	-
rs111271889	-	G	A	0.381666	19	14180999	0.012123	0.00210268	8.15e-09		rs111271889	-	-	-		-	-	-
rs143155169	AKAP8	C	T	0.0457848	19	15478335	-0.0382058	0.00503085	3.1e-14		rs143155169	-	-	-		-	-	-
rs112595944	LSM4	A	G	0.0598665	19	18425758	0.0356295	0.0042963	1.11e-16		rs112595944	-	-	-		-	-	-
rs10420951	-	G	C	0.788469	19	18637618	0.0167199	0.0025092	2.68e-11		rs10420951	-	-	-		-	-	-
rs73001065	MAU2	C	G	0.0709248	19	19460541	0.0258599	0.00398371	8.51e-11		rs73001065	-	-	-		-	-	-
rs7245571	LOC105372323	A	G	0.534853	19	21768899	0.0113204	0.00204931	3.32e-08		rs7245571	-	-	-		-	-	-
rs59592823	-	G	A	0.32984	19	30297516	0.0118529	0.00216951	4.67e-08		rs59592823	-	-	-		-	-	-
rs11667586	SLC7A9	C	T	0.151928	19	33338073	-0.0197783	0.00284002	3.31e-12		rs11667586	-	-	-		-	-	-
rs78744187	-	T	C	0.0813995	19	33754548	0.0790185	0.00372223	5.99e-100		rs78744187	-	-	-		-	-	-
rs3745968	CEBPG	G	A	0.116964	19	33872410	-0.0197758	0.00318	5.01e-10		rs3745968	-	-	-		-0.071	0.031	0.0219801
rs62107913	LTBP4	T	C	0.172097	19	41127036	0.0185673	0.0027069	6.93e-12		rs62107913	-	-	-		-	-	-
rs184088518	EGLN2	T	G	0.0233969	19	41305138	-0.0767036	0.0069851	4.77e-28		rs184088518	-	-	-		-	-	-
rs11882467	AXL	T	G	0.292565	19	41754217	-0.0130242	0.00224971	7.08e-09		rs11882467	-	-	-		-	-	-
rs189408	-	C	T	0.218114	19	44268006	0.0182571	0.00247333	1.57e-13		rs189408	-	-	-		-	-	-
rs2972558	NECTIN2	T	C	0.657479	19	45356141	-0.0125109	0.00217149	8.35e-09		rs2972558	-	-	-		-	-	-
rs62118504	EXOC3L2	G	A	0.394587	19	45734751	0.0168138	0.00209536	1.02e-15		rs62118504	-	-	-		-	-	-
rs113663555	IRF2BP1	T	C	0.176078	19	46389326	0.0151304	0.00270586	2.25e-08		rs113663555	0.0344014	0.0167502	0.0369999		-	-	-
rs10423223	SAE1	G	A	0.259707	19	47696336	0.0190563	0.00232227	2.3e-16		rs10423223	-	-	-		-	-	-
rs2116922	PRR12	A	G	0.226366	20	50103252	0.0222089	0.00243883	8.56e-20		rs2116922	-	-	-		-	-	-
rs7828	JAG1	C	A	0.326826	20	10619014	-0.0134021	0.00217967	7.82e-10		rs7828	-	-	-		0.01	0.02	0.6105
rs138319634	-	T	G	0.164681	20	25837491	-0.0192975	0.0027639	2.92e-12		rs138319634	-	-	-		-	-	-
rs159058	NOL4L	C	A	0.298306	20	31108108	0.0183216	0.00223271	2.29e-16		rs159058	-	-	-		-	-	-
rs464063	C20orf203	C	T	0.498197	20	31219807	0.0133769	0.00204895	6.65e-11		rs464063	-	-	-		-	-	-
rs73124945	-	C	G	0.174246	20	39311250	-0.017184	0.00282235	1.14e-09		rs73124945	-	-	-		-	-	-
rs6031303	TOX2	G	A	0.729057	20	42657325	-0.0147178	0.00229464	1.42e-10		rs6031303	-	-	-		-	-	-
rs1800961	HNF4A	T	C	0.0314759	20	43042364	0.0451676	0.00583534	9.94e-15		rs1800961	-	-	-		0.08	0.067	0.2352
rs4465830	ZNF335	G	A	0.187137	20	44585420	-0.0186025	0.0026126	1.08e-12		rs4465830	-	-	-		-0.018	0.025	0.4875
rs6126019	-	C	T	0.546947	20	49101590	0.026793	0.0020513	5.58e-39		rs6126019	-	-	-		-	-	-
rs73139986	LOC101927770	G	A	0.030041	20	52173950	0.0338302	0.00598312	1.57e-08		rs73139986	-	-	-		-	-	-
rs1055253	BCAS1	G	A	0.413348	20	52560126	-0.0136132	0.00207118	4.95e-11		rs1055253	-	-	-		-0.023	0.019	0.2344
rs6014993	-	G	A	0.487002	20	55991637	-0.0233877	0.0020447	2.73e-30		rs6014993	-	-	-		-	-	-
rs13040275	CTCFL	T	G	0.331694	20	56100241	0.0142986	0.00219929	7.97e-11		rs13040275	-	-	-		-	-	-
rs34524896	TUBB1	T	C	0.0474085	20	57594684	0.0373375	0.00479156	6.6e-15		rs34524896	-	-	-		-	-	-
rs6089381	-	C	G	0.928206	20	61031848	0.0248328	0.00399889	5.31e-10		rs6089381	-	-	-		-	-	-
rs56057703	ZGPAT	T	C	0.159928	21	62363512	0.019905	0.00280017	1.18e-12		rs56057703	-	-	-		-	-	-
rs2823139	-	A	G	0.338405	21	16576783	-0.017523	0.00216426	5.67e-16		rs2823139	-	-	-		0.0034	0.019	0.8619
rs2242824	LOC101927745	C	T	0.300093	21	16790763	-0.0207625	0.00222426	1.02e-20		rs2242824	-	-	-		-0.0003	0.02	0.9886
rs2834253	ITSN1	C	T	0.378648	21	35093213	0.0162626	0.0021037	1.07e-14		rs2834253	-	-	-		-	-	-
rs743417	LOC101928126	T	C	0.576347	21	35347960	-0.0140227	0.00206825	1.2e-11		rs743417	-	-	-		-0.019	0.018	0.296
rs128494	LOC105369301	C	T	0.766728	21	37834258	0.020844	0.00243988	1.31e-17		rs128494	-	-	-		0.013	0.024	0.588901
rs2835435	LOC105369308	T	C	0.222434	21	38055216	-0.0217762	0.002486	1.97e-18		rs2835435	-	-	-		-	-	-
rs35042034	ERG	A	G	0.167922	22	39837623	-0.0215092	0.00273839	4.02e-15		rs35042034	-	-	-		-	-	-
rs179468	CHCHD10	G	T	0.899509	22	24109774	0.019765	0.00348788	1.46e-08		rs179468	-	-	-		-	-	-
rs17415919	CHEK2	C	A	0.382501	22	29094828	-0.0126841	0.00210794	1.78e-09		rs17415919	-	-	-		0.039	0.019	0.0386296
rs9606957	BPIFC	G	T	0.589224	22	32861083	0.0239353	0.00208768	2e-30		rs9606957	-	-	-		0.045	0.019	0.0194102
rs2072860	TMPRSS6	A	G	0.536812	22	37470604	-0.0151914	0.00204883	1.22e-13		rs2072860	-	-	-		-	-	-
rs5756825	H1F0	C	T	0.558814	22	38199950	-0.013891	0.00205158	1.28e-11		rs5756825	-	-	-		-0.014	0.019	0.454
rs8138197	A4GALT	A	G	0.471383	22	43114551	0.0270558	0.00204307	5.08e-40		rs8138197	-	-	-		-	-	-
rs75792643	WNT7B	T	C	0.316042	22	46372968	0.0270661	0.00219526	6.4e-35		rs75792643	-	-	-		-	-	-
rs361725	ODF3B	C	T	0.635402	22	50971047	-0.0428122	0.00211487	4.58e-91		rs361725	-	-	-		-	-	-
rs9616807	-	A	G	0.120143	22	51087348	-0.0208586	0.00319341	6.51e-11		rs9616807	-	-	-		-	-	-
