# Supplementary material for: Novel insights into the consequences of obesity: a phenotype-wide Mendelian randomization study
Source: Eur J Hum Genet. 2022 Jan 1;30(5):540–6. doi: 10.1038/s41431-021-00978-8 (PMC9091238; doi:10.1038/s41431-021-00978-8)
Supplement: Supplementary file 7 — Table S6 [file 41431_2021_978_MOESM7_ESM.xlsx]

## Sheet: Sheet1
Exposure	Outcome	Nsnp	Beta	SE	Pval
Non-cancer illness code self-reported: heart attack/myocardial infarction || id:ukb-a-63	Body mass index	3	-1.082	0.6193	0.08053
HDL cholesterol || id:ukb-d-30760_raw	Body mass index	77	-0.1422	0.08822	0.1071
HDL cholesterol || id:ukb-d-30760_irnt	Body mass index	72	-0.05304	0.03656	0.1469
Red blood cell (erythrocyte) count || id:ukb-d-30010_irnt	Body mass index	99	0.02998	0.02118	0.1569
HDL cholesterol || id:ieu-a-299	Body mass index	77	-0.0402	0.02843	0.1573
Urate || id:ukb-d-30880_irnt	Body mass index	72	0.06205	0.05524	0.2613
Diabetes diagnosed by doctor || id:ukb-a-306	Body mass index	24	1.043	0.9824	0.2885
Gonarthrosis [arthrosis of knee](FG) || ukb-d-KNEE_ARTHROSIS	Body mass index	4	0.4163	0.8085	0.6066
Type 2 diabetes || ieu-a-26	Body mass index	10	0.02546	0.05942	0.6684
Rheumatoid arthritis || ieu-a-833	Body mass index	44	0.001963	0.00509	0.6998
Rheumatoid arthritis || ieu-a-832	Body mass index	35	-0.001342	0.004931	0.7855
Type 2 diabetes || ieu-a-23	Body mass index	24	-0.005082	0.02476	0.8374
Number of cigarettes previously smoked daily || id:ukb-a-328	Body mass index	2	-0.02181	0.1423	0.8782
Type 2 diabetes || ieu-a-976	Body mass index	5	0.0006314	0.004528	0.8891
Age Of Smoking Initiation || ieu-a-24	Body mass index	36	0.001031	0.02503	0.9671
Rheumatoid arthritis || ieu-a-831	Body mass index	10	0.0002649	0.007369	0.9713
Portion size || id:ukb-a-100010	Body mass index	8	0.1168	0.07106	0.1002
Type of special diet followed: Low calorie || id:ukb-a-20086_10	Body mass index	3	0.182	0.146	0.215
